# Supplementary material for: Selective disruption of RORγt-CBFβ interaction by IMU-935 prevents RORγt-dependent Th17 autoimmunity but not thymocyte development
Source: J Clin Invest. 2026 Jan 2;136(1):e185942. doi: 10.1172/JCI185942 (PMC12721887; doi:10.1172/JCI185942)
Supplement: Supporting data values [file jci-136-185942-s029.xlsx]

## Sheet: Figure 1
Figure 1B
IMU-935-0 nM	0.54619	0.59463
IMU-935-0.1 nM	0.47631	0.57196
IMU-935-1 nM	0.5371	0.55611
IMU-935-10 nM	0.44238	0.47273
IMU-935-25 nM	0.1857	0.23033
IMU-935-75 nM	0.10389	0.096563
IMU-935-200 nM	0.097271	0.11366
IMU-935-1000 nM	0.092725	0.089667
Figure 1C
	Donor 3
IMU-935-0 nM	13.99	21.93	17.85
IMU-935-0.0128 nM	19.47	20.23	16.2
IMU-935-0.064 nM	16.85	14.21	14.92
IMU-935-0.32 nM	19.73	17.57	20.59
IMU-935-1.6 nM	15.38	18.43	16.38
IMU-935-8 nM	6.26	6.71	8.91
IMU-935-40 nM	4.05	5.29	3.92
IMU-935-200 nM	3.57	4.95	4.26
IMU-935-1000 nM	4.53	3.85	2.28
Figure 1D
	Donor 3
IMU-935-0 nM	870.81	913.28	1057.95
IMU-935-0.0128 nM	1144.47	893.1	988.97
IMU-935-0.064 nM	878.6	947.57	986.64
IMU-935-0.32 nM	958.13	881.74	998.15
IMU-935-1.6 nM	669	780.89	926.11
IMU-935-8 nM	207.43	241.52	207.43
IMU-935-40 nM	69.81	79.28	93.56
IMU-935-200 nM	34.3	53.17	37.24
IMU-935-1000 nM	28.19	36.22	30.67

## Sheet: Figure 2
Figure 2A-IL-17A
EV	RORgt-IMU-935-0 nM	RORgt-IMU-935-100 nM	RORgt-IMU-935-200 nM	RORgt-IMU-935-300 nM	RORgt-IMU-935-400 nM	RORgt-IMU-935-500 nM
1.72	34.3	17.1	9.64	6.6	4	3.11
2.78	33.1	19	11.2	7.28	6.7	2.92
1.91	34.8	15.9	8.75	3.14	1.72	1.49
0.67	34.5	17.8	9.78	4.49	4.34	1.96
Figure 2A-IL-17F
EV	RORgt-IMU-935-0 nM	RORgt-IMU-935-100 nM	RORgt-IMU-935-200 nM	RORgt-IMU-935-300 nM	RORgt-IMU-935-400 nM	RORgt-IMU-935-500 nM
2.85	30.4	20.6	8.88	4.83	3.99	3.77
2.33	35.4	19.3	9.53	3.26	2.85	2.52
2.75	28.3	21	10.1	8.7	7.88	6.54
Figure 2B
Il17a			Il17f			Il22			Il23r			Rorc
EV	RORgt	RORgt-IMU-935	EV	RORgt	RORgt-IMU-935	EV	RORgt	RORgt-IMU-935	EV	RORgt	RORgt-IMU-935	EV	RORgt	RORgt-IMU-935
1	6661.44	82.0017	1	182.011	3.00832	1	2.35127	0.618997	1	3.53962	1.69054	1	69895.2	40159.1
1	5639.31	60.9137	1	101.673	9.72189	1	1.90414	0.636793	1	2.80996	1.29804	1	25929.8	17730.8
1	8964.8	137.557	1	98.2599	4.39952	1	1.80032	1.02444	1	2.64473	1.56703	1	52964.4	70006.3
Figure 2C
Days post-immunization	Vehicle (n=6)						IMU-935-30 mg/kg (n=6)						IMU-935-80 mg/kg (n=6)						IMU-935-100 mg/kg (n=6)						IMU-935-150 mg/kg (n=6)
5	0	0	0	0	0	0	0	0	0	0	0	0	0	0	0	0	0	0	0	0	0	0	0	0	0	0	0	0	0	0
6	0	0	0	0	0	0	0	0	0	0	0	0	0	0	0	0	0	0	0	0	0	0	0	0	0	0	0	0	0	0
7	0	0	0	0	0	0	0	0	0	0	0	0	0	0	0	0	0	0	0	0	0	0	0	0	0	0	0	0	0	0
8	0	0	0	0	0	0	0	0	0	0	0	0	0	0	0	0	0	0	0	0	0	0	0	0	0	0	0	0	0	0
9	0	0	0	0	0	0	0	0	0	0	0	0	0	0	0	0	0	0	0	0	0	0	0	0	0	0	0	0	0	0
10	0	0	0	0	0	0	0	0	0	0	0	0	0	0	0	0	0	0	0	0	0	0	0	0	0	0	0	0	0	0
11	0	0	0	0	0	0	0	0	0	0	0	0	0	0	0	0	0	0	0	0	0	0	0	0	0	0	0	0	0	0
12	0	0	0	0	0	0	0	0	0	0	0	0	0	0	0	0	0	0	0	0	0	0	0	0	0	0	0	0	0	0
13	0	1	0	0.5	0	0	0	0.5	0	0	0	0	0	0	0	0	0	0	0	0	0	0	0	0	0	0	0	0	0	0
14	0.5	1	0	0.5	0	0	0	1	0	0	0	0	0	0	0	0	0	0	0	0	0	0	0	0	0	0	0	0	0	0
15	1	3	0	0	0	0.5	0	2.5	0	0	0	0.5	0	0	0.5	0	0	0	0	0	0	0	0	0	0	0	0	0	0	0
16	2	3	0	0	0.5	1	0	3	0.5	0	0	1	0	0	1	0.5	0	0	0	0	0	0	0	0	0	0	0	0	0	0
17	3	3	0.5	0	1.5	2	0	3.5	1	0	0	1.5	0	0	1.5	0.5	1	0	1	0.5	0	0	0.5	0	0	0	0	0	0	0
18	3	2.5	0.5	0	3	2.5	0	3.5	2	0	0.5	2.5	0.5	0	2	1	1.5	0	1	1	0	0	0.5	0	0	0	0	0	0	0
19	3.5	2	1	0.5	3.5	2.5	0	3.5	3	0	1	2.5	0.5	0	2	2	2	0	1.5	1.5	0	0	0	0	0	0	0	0	0	0
20	3.5	2	1	1	3	2	0.5	3	3.5	0	1	2.5	1.5	0	2.5	2.5	2	0	1.5	1.5	0	0.5	1	0	0	0	0	0	0	0
21	3	1.5	1	1.5	3	1.5	0.5	2.5	3.5	0	1.5	2.5	1	0	3	2.5	1.5	0	1	2	0	1	1	0	0	0	0	0	0	0
22	2.5	1.5	1	1.5	3	1.5	1	2.5	2.5	0	1.5	2	0.5	0	3	2.5	1	0	1	2	0	1	1	0	0	0	0	0	0.5	0
Figure 2D
Figure 2D-CD4+
Vehicle	IMU935-30 mg/kg	IMU935-80 mg/kg	IMU935-100 mg/kg	IMU935-150 mg/kg
17.999	6.14623	7.41589	5.18369	0.732558
7.60826	10.5665	5.56128	3.82631	1.66437
15.8673	5.89438	5.22173	4.61057	0.906189
14.2878	2.90515	6.93363	1.5335	0.187926
11.6722	4.97225	7.81183	4.02436	4.46223
5.0655	6.13841	5.71446	0.941626	2.83542
Figure 2E
IL17A+CD4+					IFN-g+CD4+
Vehicle	IMU935-30 mg/kg	IMU935-80 mg/kg	IMU935-100 mg/kg	IMU935-150 mg/kg	Vehicle	IMU935-30 mg/kg	IMU935-80 mg/kg	IMU935-100 mg/kg	IMU935-150 mg/kg
1.7135	1.45666	1.11238	0.876043	0.180942	5.99365	1.18008	1.55734	1.33221	0.141384
0.768434	3.01145	0.728528	0.738478	0.259642	2.25965	1.80687	1.49599	0.910662	0.282944
4.83953	0.71322	0.830255	0.502553	0.12596	3.69709	1.75063	0.992129	0.908283	0.172176
4.35778	0.473539	1.6294	0.120993	0.0278131	3.68625	0.711761	1.01924	0.242292	0.0347663
3.40829	0.890033	2.34355	0.692191	1.0754	3.17485	0.740865	0.781183	0.909506	0.745193
1.0131	0.626118	0.920028	0.113937	0.646476	1.0131	1.13561	0.817168	0.24294	0.453667

## Sheet: Figure 3
Figure 3C
Canonical Pathways-Immune related pathways			RORgt vs EV-Z-score	RORgt vs EV--Log 10 P	RORgt-IMU-935 vs RORgt-Z-score	RORgt-IMU-935 vs RORgt--Log 10 P
IL-23 Signaling Pathway			2.982	6.81	-1.604	2.42
Th17 Activation Pathway			2.711	3.84	-1.789	1.32
LXR/RXR Activation			-3.772	7.4	1.567	4.58
Interferon Signaling			-3	1.68	2.333	1.46
T Cell Exhaustion Signaling Pathway			-2.058	4.71	1.915	5.91
VDR/RXR Activation			-0.943	5.11	1.213	3.5
PPARα/RXRα Activation			-1.029	3.17	0.667	2.69
Th1 Pathway			-0.18	8.58	2.043	5.41
Figure 3D
Gene symbol	EV-1	EV-2	EV-3	RORgt-1	RORgt-2	RORgt-3	RORgt-IMU-935-1	RORgt-IMU-935-2	RORgt-IMU-935-3
Il22	0.2	1	0.2	41.8	33.6	17.7	0.8	2	2.8
Il17f	0.1	0	0	48	27.9	19.8	1.2	0.4	2.5
Csf2	1.1	3.2	0.3	33.7	9.9	26.4	8.8	6.4	10.1
Il17a	0	0	0	56	25	15.2	0.7	0.2	2.8
Il1r1	0.7	1.4	0.2	44.6	23.1	15.8	7.3	2.6	4.4
Il23r	2.4	2	0.5	21.8	24	10.3	13.1	11.3	14.6
Il1b	4.8	20.9	0	19.5	28	2.3	7.6	9.4	7.5
Rora	7.5	13	7.9	18	22.5	9.5	8.3	7.4	6
Smad3	7.2	8.7	9.1	16.4	18.5	11.8	10.2	9.2	9
Il6ra	7.6	13.7	8.7	15.3	14.8	16	7.8	9.4	6.6
Ahr	10.2	11.9	9.8	20.8	13.6	9.3	10.8	7.9	5.7

## Sheet: Figure 3B
Figure 3B-RORgt vs EV				Figure 3B-RORgt-IMU-935 vs RORgt
Gene symbol	Log2 FC (RORgt vs EV)	-LOG10 P(RORgt vs EV)		Gene symbol	Log2 FC (RORgt-IMU-935 vs RORgt)	-LOG10 P(RORgt-IMU-935 vs RORgt)
0610009B22Rik	-0.37	0.697308		0610009B22Rik	0.617	1.66987
0610009L18Rik	-0.252	0.244557		0610009L18Rik	-0.0522	0.051474
0610010F05Rik	0.00584	0.026586		0610010F05Rik	0.0904	0.167546
0610010K14Rik	-0.335	0.585113		0610010K14Rik	0.0459	0.074808
0610012G03Rik	0.46	1.49209		0610012G03Rik	-0.601	1.881
0610030E20Rik	0.0231	0.034088		0610030E20Rik	0.199	0.43122
0610038B21Rik	-1.65	0.977723		0610038B21Rik	0.733	0.269327
0610040B10Rik	-0.269	0.301387		0610040B10Rik	-0.175	0.129042
0610040F04Rik	3.21	0.152196		0610040F04Rik	-2.62	0.314863
1110002E22Rik	1.05	0.669554		1110002E22Rik	-2.44	0.929464
1110002J07Rik	-0.552	0.380088		1110002J07Rik	2.33	2.50252
1110002L01Rik	0.236	0.373978		1110002L01Rik	-0.00428	0.014283
1110004F10Rik	-0.0376	0.051647		1110004F10Rik	0.293	0.945211
1110006O24Rik	0.217	0.201736		1110006O24Rik	-0.838	0.977463
1110008P14Rik	0.00732	0.03936		1110008P14Rik	-0.0418	0.072894
1110012L19Rik	-0.223	0.396779		1110012L19Rik	0.252	0.565455
1110013H19Rik	0.285	0.162382		1110013H19Rik	-0.548	0.635614
1110019D14Rik	-1.46	1.13779		1110019D14Rik	0.938	0.634879
1110020A21Rik	2.04	0.823648		1110020A21Rik	0.869	0.205313
1110025M09Rik	-0.189	0.318576		1110025M09Rik	0.381	0.391998
1110032A03Rik	0.496	0.836232		1110032A03Rik	-0.0816	0.08419
1110032F04Rik	-0.291	0.458719		1110032F04Rik	1.12	2.45443
1110035H17Rik	0.476	0.263849		1110035H17Rik	-0.646	0.204043
1110038B12Rik	0.0488	0.095115		1110038B12Rik	-0.418	1.39063
1110038F14Rik	-0.149	0.212503		1110038F14Rik	0.252	0.650081
1110046J04Rik	0.518	0.452276		1110046J04Rik	0.0265	0.011784
1110051M20Rik	0.197	0.374949		1110051M20Rik	0.0406	0.041223
1110059E24Rik	-0.357	0.68957		1110059E24Rik	0.211	0.513502
1110059G10Rik	-0.112	0.142175		1110059G10Rik	0.192	0.410664
1110065P20Rik	0.282	0.533156		1110065P20Rik	-0.11	0.218114
1190001M18Rik	1.4	0.003165		1190001M18Rik	-0.252	0.546044
1190005I06Rik	-0.486	0.368256		1190005I06Rik	0.983	0.900868
1190007I07Rik	0.0241	0.055418		1190007I07Rik	-0.196	0.322549
1300002E11Rik	-0.0753	0.166742		1300002E11Rik	0.33	0.46059
1300014J16Rik	1.77	1.57843		1300014J16Rik	-0.489	0.500116
1500002C15Rik	0.795	0.361559		1500002C15Rik	-0.523	0.17165
1500004A13Rik	-0.303	0.430058		1500004A13Rik	0.308	0.704915
1500009L16Rik	-0.372	0.28824		1500009L16Rik	1.12	0.698994
1500011B03Rik	0.0461	0.077959		1500011B03Rik	-0.12	0.262493
1500015A07Rik	0.783	1.17131		1500015A07Rik	-1	1.64149
1600012H06Rik	0.358	0.658398		1600012H06Rik	-0.384	0.793098
1600014C10Rik	0.166	0.393608		1600014C10Rik	-0.146	0.365079
1600020E01Rik	0.0902	0.07259		1600020E01Rik	-0.488	0.657634
1700001G11Rik	-0.788	0.483174		1700001G11Rik	0.488	0.365172
1700001K23Rik	-1.74	0.075314		1700001K23Rik	-9.26	0.334723
1700001L05Rik	0.0777	0.087394		1700001L05Rik	-0.186	0.20518
1700001O22Rik	0.285	0.128521		1700001O22Rik	-0.856	0.653253
1700003E16Rik	0.57	0.302893		1700003E16Rik	-2.55	1.01668
1700007K13Rik	0.523	0.294358		1700007K13Rik	1.71	0.698429
1700007L15Rik	-0.512	0.424613		1700007L15Rik	0.52	0.124912
1700008J07Rik	0.429	0.387423		1700008J07Rik	-0.344	0.351923
1700010I14Rik	-0.166	0.28566		1700010I14Rik	-0.525	0.667331
1700012D14Rik	-0.0395	0.075676		1700012D14Rik	-0.11	0.123835
1700017B05Rik	-0.651	1.93757		1700017B05Rik	0.745	2.15554
1700018L02Rik	0.984	0.883923		1700018L02Rik	-0.00454	0.018872
1700019D03Rik	0.266	0.334024		1700019D03Rik	-1.44	1.07751
1700019L13Rik	-0.867	0.335742		1700019L13Rik	-2.31	0.964003
1700020D05Rik	1.03	0.835371		1700020D05Rik	-0.461	0.314436
1700021A07Rik	-0.755	0.578021		1700021A07Rik	0.702	0.268983
1700021J08Rik	-0.108	0.172258		1700021J08Rik	-1.14	0.653479
1700021N21Rik				1700021N21Rik	11.1	0.447417
1700022I11Rik	0.602	0.293505		1700022I11Rik	0.541	0.073225
1700023B13Rik	0.491	0.31475		1700023B13Rik	0.808	0.15561
1700025G04Rik	0.466	1.42577		1700025G04Rik	-0.312	0.911304
1700028E10Rik	0.0715	0.037004		1700028E10Rik	0.567	0.504539
1700028J19Rik	0.709	0.484128		1700028J19Rik	-1.45	0.802572
1700028K03Rik	0.0583	0.052009		1700028K03Rik	-0.58	0.52566
1700029I15Rik	0.461	0.134165		1700029I15Rik	0.164	0.148845
1700029J07Rik	-0.593	0.384337		1700029J07Rik	-0.385	0.262351
1700030C10Rik	0.352	0.326874		1700030C10Rik	-0.546	0.542818
1700030J22Rik	0.0224	0.053801		1700030J22Rik	0.212	0.118294
1700030K09Rik	-0.374	0.824682		1700030K09Rik	0.408	0.87064
1700034P13Rik	-0.757	0.361189		1700034P13Rik	0.593	0.368225
1700037C18Rik	-0.626	0.621447		1700037C18Rik	-0.25	0.112639
1700037H04Rik	-0.0423	0.008307		1700037H04Rik	-0.0927	0.22443
1700040D17Rik	1.3	0.375565		1700040D17Rik	-0.573	0.148569
1700042O10Rik	-0.239	0.012876		1700042O10Rik	-0.979	0.476019
1700048O20Rik	-0.133	0.094506		1700048O20Rik	-0.37	0.343896
1700052K11Rik	0.105	0.115387		1700052K11Rik	0.209	0.166191
1700055D18Rik	0.878	0.448182		1700055D18Rik	0.154	0.260894
1700056E22Rik	-0.608	0.456094		1700056E22Rik	0.559	0.359234
1700056N10Rik	-0.299	0.10842		1700056N10Rik	-0.259	0.172611
1700065D16Rik	-0.798	0.011163		1700065D16Rik	2.87	0.963294
1700066B19Rik	-0.772	1.11937		1700066B19Rik	0.941	1.65866
1700066M21Rik	-0.114	0.190932		1700066M21Rik	0.405	0.973727
1700069B07Rik	1.01	0.732686		1700069B07Rik	-0.318	0.235546
1700084E18Rik	0.347	0.360029		1700084E18Rik	-0.905	0.767589
1700086O06Rik	-0.371	0.171686		1700086O06Rik	0.977	0.385378
1700086P04Rik	-0.675	0.304465		1700086P04Rik	0.906	0.708269
1700088E04Rik	4.12	1.71879		1700088E04Rik	-0.654	0.638901
1700094D03Rik	0.313	0.091685		1700094D03Rik	-0.203	0.032159
1700096K18Rik	-0.0919	0.047828		1700096K18Rik	0.314	0.19454
1700097N02Rik	-0.416	1.02992		1700097N02Rik	0.822	2.02631
1700101I11Rik	0.424	0.437335		1700101I11Rik	-1.04	1.31231
1700102P08Rik	-0.332	0.447402		1700102P08Rik	0.472	0.130108
1700105P06Rik	0.128	0.175282		1700105P06Rik	-0.788	0.963191
1700109H08Rik	0.0827	0.198557		1700109H08Rik	0.475	0.636382
1700113A16Rik	-0.00307	0.233882		1700113A16Rik	-1.09	1.03275
1700120C14Rik	1.27	0.750705		1700120C14Rik	-0.689	0.208935
1700123J17Rik	11.6	0.677593		1700123J17Rik	-0.486	0.407556
1700123M08Rik	0.176	0.018678		1700123M08Rik	-0.666	0.457489
1700123O20Rik	0.222	0.535864		1700123O20Rik	-0.219	0.59175
1700124L16Rik	0.882	0.872014		1700124L16Rik	-0.12	0.05513
1810009A15Rik	0.027	0.070405		1810009A15Rik	0.0162	0.021884
1810010H24Rik	-0.836	0.759275		1810010H24Rik	-0.367	0.086123
1810013L24Rik	-0.0436	0.119487		1810013L24Rik	0.0584	0.122596
1810014B01Rik	-0.259	0.439284		1810014B01Rik	0.444	0.508505
1810019N24Rik	-1.45	0.820694		1810019N24Rik	-1.3	0.98401
1810021B22Rik	-0.308	1.07781		1810021B22Rik	-0.4	0.822688
1810024B03Rik	-0.177	0.124188		1810024B03Rik	-0.804	0.782874
1810026B05Rik	0.0562	0.015465		1810026B05Rik	0.313	0.445319
1810030O07Rik	-0.126	0.322627		1810030O07Rik	0.225	0.575675
1810034E14Rik	0.189	0.202242		1810034E14Rik	0.404	0.439356
1810037I17Rik	-0.295	0.43604		1810037I17Rik	0.0401	0.095233
1810041H14Rik	-0.0738	0.120673		1810041H14Rik	-0.84	0.547469
1810044D09Rik	-0.473	0.460937		1810044D09Rik	-0.449	0.346643
1810049J17Rik	0.475	0.594342		1810049J17Rik	0.966	0.356129
1810055G02Rik	0.469	1.30963		1810055G02Rik	0.128	0.303676
1810058I24Rik	-0.125	0.320872		1810058I24Rik	-0.101	0.268012
1810062G17Rik	-0.274	0.149678		1810062G17Rik	0.629	0.402672
1810062O18Rik	-1.28	0.192426		1810062O18Rik	-0.219	0.33539
1810065E05Rik				1810065E05Rik	10.9	0.131905
1810073O08Rik	2.64	0.886165		1810073O08Rik	1.56	0.632081
2010001A14Rik	0.0921	0.105799		2010001A14Rik	0.0305	0.050882
2010008C14Rik	-0.0678	0.075034		2010008C14Rik	0.53	0.014958
2010016I18Rik	0.089	0.258714		2010016I18Rik	-0.38	0.968509
2010110K18Rik	-0.474	0.403677		2010110K18Rik	0.734	0.545697
2010204K13Rik	0.106	0.055814		2010204K13Rik	-0.935	1.18534
2010300C02Rik	0.476	0.297718		2010300C02Rik	0.315	0.242678
2010315B03Rik	-0.00908	0.039681		2010315B03Rik	0.37	0.740639
2010320M18Rik	0.482	0.594997		2010320M18Rik	0.138	0.103363
2200002D01Rik	0.609	0.69428		2200002D01Rik	0.609	0.168486
2210016F16Rik	0.11	0.290476		2210016F16Rik	0.0483	0.128659
2210016L21Rik	-0.0895	0.163946		2210016L21Rik	-0.0312	0.042644
2210408F21Rik	-0.209	0.226683		2210408F21Rik	-0.586	0.649698
2210408I21Rik	0.247	0.224544		2210408I21Rik	-0.0759	0.105441
2210418O10Rik	-0.36	0.195599		2210418O10Rik	0.0106	0.194885
2300009A05Rik	0.0716	0.058075		2300009A05Rik	0.0412	0.071135
2310001H17Rik	-0.746	1.7086		2310001H17Rik	0.88	1.90898
2310002F09Rik	0.438	0.403375		2310002F09Rik	-0.755	0.283261
2310009B15Rik	-0.269	0.198743		2310009B15Rik	0.423	0.635441
2310010J17Rik	0.0588	0.052209		2310010J17Rik	0.131	0.090879
2310011J03Rik	-0.0859	0.078408		2310011J03Rik	0.0282	0.034677
2310015A10Rik	0.219	0.269999		2310015A10Rik	-0.0939	0.104901
2310022A10Rik	-0.0799	0.184204		2310022A10Rik	0.503	1.49548
2310022B05Rik	0.233	0.521843		2310022B05Rik	-0.682	1.76586
2310033P09Rik	-0.182	0.319496		2310033P09Rik	0.701	1.89083
2310034G01Rik	1.18	0.752973		2310034G01Rik	-0.0803	0.337003
2310039H08Rik	0.342	0.630533		2310039H08Rik	-0.14	0.249738
2310040G24Rik	-1.2	0.804589		2310040G24Rik	1.85	1.29903
2310043P16Rik	0.329	0.170681		2310043P16Rik	-0.544	0.306991
2310057M21Rik	0.258	0.515398		2310057M21Rik	0.15	0.241525
2310058D17Rik	0.201	0.082755		2310058D17Rik	0.108	0.006449
2310061I04Rik	-0.0418	0.093632		2310061I04Rik	0.237	0.63204
2310068J16Rik	-0.029	0.12792		2310068J16Rik	-0.197	0.028554
2410002F23Rik	0.293	0.705497		2410002F23Rik	-0.122	0.297473
2410004B18Rik	-0.112	0.109976		2410004B18Rik	0.242	0.616671
2410004P03Rik	0.055	0.080995		2410004P03Rik	-0.37	0.255231
2410006H16Rik	-0.393	0.602961		2410006H16Rik	-1.42	1.40296
2410022M11Rik	0.463	0.62502		2410022M11Rik	-0.197	0.291562
2410131K14Rik	0.352	0.604029		2410131K14Rik	-0.178	0.285145
2500002B13Rik	0.267	0.347529		2500002B13Rik	-0.0286	0.102005
2500004C02Rik	0.309	0.28405		2500004C02Rik	0.095	0.032846
2510002D24Rik	0.0478	0.026742		2510002D24Rik	-0.497	0.948096
2510009E07Rik	0.269	0.245215		2510009E07Rik	0.125	0.133008
2510016D11Rik	1.55	0.983448		2510016D11Rik	-1.91	0.925452
2510017J16Rik	2.02	1.25522		2510017J16Rik	-1.11	0.410699
2510039O18Rik	0.132	0.354711		2510039O18Rik	-0.0392	0.114828
2510046G10Rik	0.912	0.762992		2510046G10Rik	-0.825	0.704471
2600006K01Rik	0.88	0.499799		2600006K01Rik	0.0637	0.025655
2610001J05Rik	-0.178	0.405974		2610001J05Rik	0.0132	0.016088
2610002M06Rik	-0.0503	0.0796		2610002M06Rik	0.612	1.71764
2610005L07Rik	0.167	0.279158		2610005L07Rik	0.0233	0.002241
2610008E11Rik	-0.0496	0.093476		2610008E11Rik	-0.146	0.257096
2610017A05Rik	-0.231	0.116489		2610017A05Rik	1.08	0.783399
2610020C07Rik	0.282	0.3165		2610020C07Rik	0.144	0.15384
2610021A01Rik	0.0295	0.093793		2610021A01Rik	0.0447	0.071558
2610028D06Rik	0.567	0.573418		2610028D06Rik	-4.58	1.42916
2610035D17Rik	-0.918	0.647957		2610035D17Rik	0.123	0.083421
2610037D02Rik	0.605	0.407369		2610037D02Rik	0.0181	0.05944
2610044O15Rik8	0.28	0.58969		2610044O15Rik8	0.131	0.17509
2610301B20Rik	0.15	0.333863		2610301B20Rik	-0.00573	0.015117
2610306M01Rik	0.289	0.248149		2610306M01Rik	-0.614	0.549216
2610318N02Rik	0.448	0.619976		2610318N02Rik	-0.645	1.02261
2610507B11Rik	-0.00941	0.043496		2610507B11Rik	0.342	0.649135
2610507I01Rik	0.645	0.537947		2610507I01Rik	-0.0837	0.008163
2610528A11Rik	0.527	0.232292		2610528A11Rik	-1.68	0.242013
2700038G22Rik	0.723	1.07398		2700038G22Rik	-0.222	0.339236
2700046G09Rik	0.0559	0.144422		2700046G09Rik	0.048	0.181509
2700049A03Rik	0.0828	0.121594		2700049A03Rik	0.000629	0.006381
2700062C07Rik	-0.32	0.651454		2700062C07Rik	0.262	0.617145
2700081O15Rik	0.521	0.597183		2700081O15Rik	0.132	0.144068
2700097O09Rik	0.101	0.113164		2700097O09Rik	-0.0578	0.024363
2700099C18Rik	0.0509	0.01523		2700099C18Rik	0.498	0.975633
2810001G20Rik	-0.11	0.097725		2810001G20Rik	-0.226	0.264811
2810002D19Rik	-0.349	0.401652		2810002D19Rik	0.0235	0.088179
2810004N23Rik	0.0872	0.158426		2810004N23Rik	-0.146	0.264635
2810006K23Rik	-0.458	0.68042		2810006K23Rik	0.484	0.77968
2810013P06Rik	0.0146	0.013184		2810013P06Rik	-0.0531	0.065297
2810021J22Rik	-0.283	0.52872		2810021J22Rik	0.421	1.0771
2810025M15Rik	0.442	0.35809		2810025M15Rik	-0.471	0.348771
2810029C07Rik	-0.00715	0.00927		2810029C07Rik	-0.033	0.030408
2810039B14Rik	0.874	1.14368		2810039B14Rik	0.274	0.078576
2810047C21Rik1	0.852	0.02308		2810047C21Rik1	2.85	1.56658
2810402E24Rik	0.125	0.175655		2810402E24Rik	-0.447	0.781999
2810403D21Rik	0.145	0.097117		2810403D21Rik	0.0117	0.061593
2810403G07Rik	1.16	0.713771		2810403G07Rik	-2.67	1.46906
2810405F17Rik	1.02	0.895184		2810405F17Rik	-0.688	0.619586
2810408A11Rik	-0.00887	0.170649		2810408A11Rik	-0.629	0.501628
2810408I11Rik	-0.393	0.301329		2810408I11Rik	0.274	0.407888
2810410L24Rik	-0.0292	0.157942		2810410L24Rik	-1.61	0.730028
2810414N06Rik	0.931	0.400774		2810414N06Rik	-1.07	0.291558
2810428J06Rik	0.387	0.196114		2810428J06Rik	-0.49	0.603851
2810429I04Rik	0.124	0.145271		2810429I04Rik	-0.0121	0.062281
2810454H06Rik	0.84	0.32591		2810454H06Rik	-0.67	0.42157
2810455O05Rik	0.275	0.241959		2810455O05Rik	0.117	0.084784
2900005J15Rik	0.839	1.02462		2900005J15Rik	-0.304	0.297249
2900026A02Rik	-0.142	0.269468		2900026A02Rik	0.471	0.408156
2900041M22Rik	-0.0427	0.063155		2900041M22Rik	0.705	0.263971
2900052L18Rik	1.25	1.85206		2900052L18Rik	0.944	1.6103
2900076A07Rik	0.131	0.129068		2900076A07Rik	-0.0926	0.129459
2900093K20Rik	0.665	0.528042		2900093K20Rik	-2.13	1.52601
2900097C17Rik	-0.0619	0.150446		2900097C17Rik	0.138	0.263006
3000002C10Rik	0.0166	0.069352		3000002C10Rik	0.586	0.632331
3010003L21Rik	0.578	0.643153		3010003L21Rik	-0.09	0.038817
3110001I22Rik	0.155	0.195758		3110001I22Rik	0.379	0.445914
3110009E18Rik	-0.174	0.163635		3110009E18Rik	0.183	0.140102
3110040N11Rik	-0.0921	0.135942		3110040N11Rik	-0.148	0.110491
3110045C21Rik	0.00889	0.012136		3110045C21Rik	-1.45	1.17474
3110053B16Rik	-0.165	0.013478		3110053B16Rik	-0.627	0.431513
3110056K07Rik	-0.365	0.619724		3110056K07Rik	0.325	0.398784
3110070M22Rik	-0.847	0.50729		3110070M22Rik	0.064	0.076662
3110082I17Rik	-0.43	0.691702		3110082I17Rik	0.145	0.214063
3110083C13Rik	-0.629	0.300578		3110083C13Rik	1.85	2.07659
3300002I08Rik	-0.481	0.255488		3300002I08Rik	0.639	0.453347
3830403N18Rik	0.893	0.350614		3830403N18Rik	0.468	0.358625
3830406C13Rik	-0.112	0.268816		3830406C13Rik	0.235	0.28927
3830408C21Rik	-0.551	0.192764		3830408C21Rik	0.424	0.317087
4430402I18Rik	-0.723	0.605818		4430402I18Rik	-0.334	0.01232
4632404H12Rik	0.399	0.4201		4632404H12Rik	0.263	0.386327
4632415L05Rik	-0.0271	0.034736		4632415L05Rik	0.378	1.31596
4632427E13Rik	0.65	0.601342		4632427E13Rik	0.371	0.033115
4731419I09Rik	0.235	0.3278		4731419I09Rik	-0.436	0.363767
4732416N19Rik	0.757	0.721912		4732416N19Rik	-0.537	0.541469
4732440D04Rik	0.12	0.187671		4732440D04Rik	0.0324	0.048225
4732471J01Rik	-1.16	0.590177		4732471J01Rik	1.35	0.818659
4732487G21Rik	-0.212	0.000903		4732487G21Rik	-0.151	0.125411
4732491K20Rik	1.15	0.733158		4732491K20Rik	0.515	0.483595
4732496C06Rik	3.67	1.24043		4732496C06Rik	-1.52	0.827884
4833403J16Rik	-0.832	1.30852		4833403J16Rik	0.409	0.414814
4833407H14Rik	-2	3.00679		4833407H14Rik	1.49	2.12264
4833408A19Rik	-0.243	0.238886		4833408A19Rik	-0.353	0.161707
4833413G10Rik	0.748	0.739029		4833413G10Rik	0.446	0.506079
4833417C18Rik	-0.0262	0.109562		4833417C18Rik	-0.546	0.104775
4833418N02Rik	-0.49	0.434321		4833418N02Rik	0.477	0.069649
4833419F23Rik	0.916	0.780463		4833419F23Rik	0.00783	0.050268
4833420G17Rik	0.0674	0.181225		4833420G17Rik	-0.0458	0.132488
4833438C02Rik	0.405	1.0656		4833438C02Rik	-0.169	0.375907
4833439L19Rik	0.36	0.819211		4833439L19Rik	0.21	0.445885
4833445I07Rik	0.517	0.346384		4833445I07Rik	0.755	1.04816
4921507P07Rik	1.31	0.234718		4921507P07Rik	1.5	0.81053
4921514A10Rik	-0.00806	0.078413		4921514A10Rik	1.13	0.629647
4921515L22Rik	1.49	0.239175		4921515L22Rik	-0.515	0.326265
4921524J17Rik	0.048	0.085615		4921524J17Rik	0.0485	0.092428
4921525O09Rik	-0.818	0.88964		4921525O09Rik	0.783	0.848809
4921528I07Rik				4921528I07Rik	12.3	0.553947
4921531C22Rik	0.421	0.275145		4921531C22Rik	-1.05	0.872948
4930402H24Rik	0.199	0.411056		4930402H24Rik	0.37	1.02972
4930404I05Rik	0.0133	0.22798		4930404I05Rik	-0.264	0.049577
4930404N11Rik	-0.664	0.246276		4930404N11Rik	0.846	0.444768
4930412F12Rik	1.3	0.881769		4930412F12Rik	0.15	0.100102
4930412L05Rik	7.13	0.108206		4930412L05Rik	4.21	0.387636
4930412M03Rik	0.805	0.50491		4930412M03Rik	-0.244	0.175493
4930413G21Rik	1.4	0.413648		4930413G21Rik	-2.41	1.11391
4930417H01Rik	3.93	0.070333		4930417H01Rik	-3.87	0.055625
4930417O13Rik	-0.821	1.00686		4930417O13Rik	0.134	0.007739
4930426I24Rik	2.52	0.044525		4930426I24Rik	-0.168	0.198329
4930429P21Rik	0.0365	0.260042		4930429P21Rik	0.0969	0.014811
4930430F08Rik	0.25	0.532093		4930430F08Rik	-0.0258	0.028342
4930431P03Rik	-0.163	0.103726		4930431P03Rik	-0.45	0.243072
4930431P19Rik	0.192	0.14937		4930431P19Rik	-0.476	0.487358
4930432K21Rik	-0.747	0.691573		4930432K21Rik	0.764	0.766146
4930447F24Rik	11	0.189499		4930447F24Rik	-0.897	0.013262
4930452B06Rik	0.351	0.271857		4930452B06Rik	0.0583	0.048877
4930453N24Rik	-0.159	0.388053		4930453N24Rik	0.299	1.0065
4930455C13Rik	0.322	0.01858		4930455C13Rik	-0.93	0.62993
4930458D05Rik	-0.0823	0.548283		4930458D05Rik	-0.539	0.629436
4930466K18Rik	-0.53	0.010049		4930466K18Rik	0.826	0.085375
4930470G03Rik	2.15	1.38783		4930470G03Rik	-0.232	0.060487
4930481A15Rik	-0.992	0.775858		4930481A15Rik	0.616	0.335949
4930481B07Rik	-0.0102	0.065245		4930481B07Rik	-0.29	0.326271
4930486L24Rik	0.53	0.408248		4930486L24Rik	1.28	1.08374
4930503L19Rik	0.0313	0.090877		4930503L19Rik	0.426	1.6722
4930509E16Rik	0.0661	0.077596		4930509E16Rik	1.01	0.754981
4930509G22Rik	0.664	0.264212		4930509G22Rik	0.349	0.357495
4930513N10Rik	0.561	0.505033		4930513N10Rik	0.0411	0.180831
4930515G01Rik	0.804	0.410443		4930515G01Rik	0.602	0.567563
4930518I15Rik	1	0.856088		4930518I15Rik	-0.13	0.049603
4930520O04Rik	0.24	0.407336		4930520O04Rik	1.08	1.40669
4930522L14Rik	0.288	0.210906		4930522L14Rik	0.0593	0.137628
4930523C07Rik	-0.375	0.704139		4930523C07Rik	1.16	2.36435
4930524O07Rik	-0.381	0.175265		4930524O07Rik	-0.304	0.134164
4930526A20Rik	0.517	0.361499		4930526A20Rik	-0.0412	0.093379
4930535E02Rik	11.2	0.648434		4930535E02Rik	-0.15	0.055325
4930539J05Rik	0.0103	0.027758		4930539J05Rik	-0.805	0.569393
4930546K05Rik	4.36	1.43402		4930546K05Rik	-0.472	0.480589
4930550C14Rik	-0.753	0.588342		4930550C14Rik	0.33	0.107585
4930556H04Rik	-0.205	0.026009		4930556H04Rik	0.363	0.145848
4930556M19Rik	-10.8	0.61118		4930556M19Rik	11.8	0.561548
4930558J18Rik	-0.846	0.798659		4930558J18Rik	0.918	0.494595
4930558J22Rik	1.12	0.76118		4930558J22Rik	-2.22	0.90909
4930562F07Rik	-0.626	0.259347		4930562F07Rik	0.792	0.583522
4930563E22Rik	0.17	0.135092		4930563E22Rik	-0.697	0.549592
4930563N14Rik	-11.3	0.63036		4930563N14Rik	8.92	0.098986
4930565N06Rik	-0.0792	0.239618		4930565N06Rik	0.0539	0.133915
4930577N17Rik	-0.141	0.100447		4930577N17Rik	-0.211	0.290724
4930578M01Rik	0.589	0.329558		4930578M01Rik	-1.01	0.635069
4930579G24Rik	-0.118	0.164059		4930579G24Rik	0.643	1.08117
4930579K19Rik	1.26	0.773418		4930579K19Rik	-0.27	0.072512
4930581F22Rik	-0.0866	0.04981		4930581F22Rik	-0.447	0.999587
4930589O11Rik	0.826	0.01372		4930589O11Rik	2.2	0.964544
4930590J08Rik	1.08	0.761659		4930590J08Rik	-2.9	1.87415
4930594M22Rik	-0.561	0.443308		4930594M22Rik	0.928	0.963087
4931406C07Rik	-0.0977	0.179425		4931406C07Rik	0.137	0.308289
4931406G06Rik	-0.593	0.616765		4931406G06Rik	-0.488	0.383417
4931406P16Rik	0.528	0.759657		4931406P16Rik	0.171	0.23955
4931413K12Rik	0.695	0.695445		4931413K12Rik	-0.0544	0.071072
4931414P19Rik	-0.465	0.767304		4931414P19Rik	0.123	0.078154
4931422A03Rik	1.55	1.18103		4931422A03Rik	0.745	0.492019
4931428F04Rik	-0.224	0.000173		4931428F04Rik	-0.242	0.491385
4931431C16Rik	2.54	0.316204		4931431C16Rik	3.27	0.196955
4931440P22Rik	-0.0274	0.052312		4931440P22Rik	-1.16	0.85939
4932422M17Rik	0.13	0.304772		4932422M17Rik	0.00347	0.000772
4932438A13Rik	0.401	0.753709		4932438A13Rik	-0.256	0.628356
4932438H23Rik	-0.441	0.746233		4932438H23Rik	-0.358	0.36603
4932442E05Rik	0.434	0.012272		4932442E05Rik	-0.466	0.081738
4932443L11Rik	0.182	0.066406		4932443L11Rik	-1.66	0.96835
4933404O12Rik	-0.577	1.20408		4933404O12Rik	0.758	1.56367
4933406C10Rik	3.17	0.196793		4933406C10Rik	-2.23	0.122023
4933406I18Rik	4.11	1.41605		4933406I18Rik	0.0738	0.405685
4933406J09Rik	-0.399	0.455694		4933406J09Rik	1.86	1.05385
4933407K13Rik	0.256	0.373875		4933407K13Rik	0.156	0.247909
4933412E12Rik	-0.388	0.738533		4933412E12Rik	0.29	0.473865
4933417D19Rik	11.3	1.42491		4933417D19Rik	-0.826	0.382521
4933421A08Rik	0.055	0.150666		4933421A08Rik	-0.506	0.574922
4933421O10Rik	0.0508	0.062506		4933421O10Rik	-0.0555	0.140407
4933422A05Rik	3.71	0.066163		4933422A05Rik	-3.86	0.055071
4933424M12Rik	3.83	1.89574		4933424M12Rik	-0.996	0.645371
4933427D14Rik	0.236	0.442725		4933427D14Rik	-0.193	0.447909
4933430I17Rik	0.873	0.699213		4933430I17Rik	-0.45	0.16406
4933431C10Rik	1.22	0.846427		4933431C10Rik	0.159	0.177533
4933431K14Rik	-0.0594	0.117652		4933431K14Rik	-0.739	0.482233
4933433G15Rik	0.313	0.630968		4933433G15Rik	-1.01	0.712537
4933434E20Rik	0.0152	0.038398		4933434E20Rik	0.117	0.313242
4933437G19Rik	0.929	0.487645		4933437G19Rik	-0.0682	0.345684
4933439C10Rik	0.224	0.234444		4933439C10Rik	-0.312	0.350636
4933440N22Rik	0.314	0.275083		4933440N22Rik	-0.429	0.434934
5031425E22Rik	0.515	1.35166		5031425E22Rik	-0.165	0.388295
5031434O11Rik	-0.15	0.065805		5031434O11Rik	-0.385	0.374515
5031439G07Rik	0.0326	0.064576		5031439G07Rik	0.0729	0.148739
5033403F01Rik	0.249	0.497033		5033403F01Rik	-0.13	0.087275
5033417F24Rik	1.04	0.748025		5033417F24Rik	-0.636	0.635492
5033430I15Rik	-0.282	0.191773		5033430I15Rik	0.984	0.981459
5330426L24Rik	1.3	0.757202		5330426L24Rik	0.143	0.270399
5330438D12Rik	0.26	0.30505		5330438D12Rik	-0.267	0.351622
5330439K02Rik	0.12	0.090429		5330439K02Rik	-1.11	1.11403
5430400D12Rik	-0.162	0.150362		5430400D12Rik	0.748	0.341968
5430403G16Rik	-0.162	0.194264		5430403G16Rik	0.366	0.395588
5430405H02Rik	-0.697	0.913659		5430405H02Rik	0.0668	0.226524
5430416N02Rik	-0.0959	0.188729		5430416N02Rik	0.0268	0.051141
5430427O19Rik	-1.38	1.71772		5430427O19Rik	1.31	1.5888
5430430B14Rik	-1.09	0.753623		5430430B14Rik	-0.815	0.337257
5530601H04Rik	0.0465	0.090543		5530601H04Rik	0.234	0.33111
5730405O15Rik	0.555	0.335175		5730405O15Rik	-1.45	1.14903
5730409E04Rik	0.18	0.200571		5730409E04Rik	0.497	0.935764
5730420D15Rik	4.06	1.2376		5730420D15Rik	0.656	0.559531
5730455P16Rik	0.0521	0.115423		5730455P16Rik	0.184	0.372721
5730480H06Rik	-0.0876	0.160816		5730480H06Rik	0.116	0.159984
5730521K06Rik	-0.0195	0.009542		5730521K06Rik	0.545	0.457148
5830405F06Rik	-1.04	1.07365		5830405F06Rik	0.32	0.247634
5830408C22Rik	0.12	0.209914		5830408C22Rik	-0.197	0.350111
5830411N06Rik	1.74	0.398678		5830411N06Rik	-0.793	0.202698
5830417I10Rik	-0.0428	0.010998		5830417I10Rik	-0.0579	0.115225
5830418P13Rik	-0.318	0.194007		5830418P13Rik	2.47	2.03651
5830428M24Rik	0.155	0.129299		5830428M24Rik	-0.261	0.154856
5830432E09Rik	-0.318	0.372189		5830432E09Rik	-1.27	0.785158
5830444F18Rik	0.761	0.032627		5830444F18Rik	-1.9	0.719684
5830448L01Rik	-0.153	0.167758		5830448L01Rik	0.34	0.392711
5830454E08Rik	0.074	0.170983		5830454E08Rik	-0.689	0.691274
5830462I19Rik	0.439	0.323895		5830462I19Rik	0.119	0.140793
5830468F06Rik	-0.00738	0.005544		5830468F06Rik	0.16	0.18713
5930420M18Rik	-0.178	0.073473		5930420M18Rik	0.00316	0.045056
6030442K20Rik	0.362	0.219051		6030442K20Rik	-0.923	0.724315
6030443J06Rik	0.859	0.821276		6030443J06Rik	-0.344	0.595628
6030458C11Rik	0.102	0.256572		6030458C11Rik	0.222	0.376767
6030468B19Rik	-1.13	0.446502		6030468B19Rik	2.89	1.88859
6230400D17Rik	0.551	0.744903		6230400D17Rik	-0.149	0.19891
6330403K07Rik	-2.26	1.88166		6330403K07Rik	1.46	1.0887
6330403L08Rik	2.55	2.15808		6330403L08Rik	-2.03	1.79714
6330415G19Rik	-0.111	0.021529		6330415G19Rik	-0.275	0.294262
6330418K02Rik	-0.132	0.113891		6330418K02Rik	-0.998	0.952294
6330537M06Rik	0.868	0.837336		6330537M06Rik	0.0584	0.107885
6330549D23Rik	-0.0221	0.016688		6330549D23Rik	0.217	0.021221
6330562C20Rik	-0.0665	0.028249		6330562C20Rik	-0.0929	0.061976
6430511E19Rik	1.14	1.1736		6430511E19Rik	0.668	0.478363
6430548M08Rik	0.813	0.85889		6430548M08Rik	-0.406	0.422577
6430550D23Rik	0.331	0.169356		6430550D23Rik	-0.201	0.087948
6430562O15Rik	0.246	0.477664		6430562O15Rik	-0.502	0.627629
6430571L13Rik	-0.283	0.503158		6430571L13Rik	0.574	1.16586
6430590A07Rik	0.727	0.46481		6430590A07Rik	-1.2	0.870239
6530402F18Rik	-0.00539	0.004761		6530402F18Rik	-0.124	0.282067
6530409C15Rik	1.01	0.78394		6530409C15Rik	0.557	0.481742
6720427I07Rik	0.0975	0.082698		6720427I07Rik	0.0157	0.032733
6720483E21Rik	-0.616	0.008047		6720483E21Rik	0.688	0.033716
6720489N17Rik	0.186	0.23895		6720489N17Rik	0.749	1.34317
6820431F20Rik	0.256	0.608389		6820431F20Rik	0.14	0.434656
8030451A03Rik	-0.355	0.333054		8030451A03Rik	1.7	1.33695
8030456M14Rik	-0.34	0.613612		8030456M14Rik	-0.689	0.032901
8030462N17Rik	0.0702	0.114603		8030462N17Rik	0.215	0.39102
8430406P12Rik	-1.51	0.718582		8430406P12Rik	-1.45	0.088463
8430422M14Rik	0.922	0.221491		8430422M14Rik	-0.285	0.01042
8430426J06Rik	0.17	0.502652		8430426J06Rik	-3.91	1.16758
8430429K09Rik	0.306	0.400595		8430429K09Rik	0.476	0.765311
9030025P20Rik	-0.0954	0.106196		9030025P20Rik	-0.0173	0.004253
9030407P20Rik	0.797	0.74298		9030407P20Rik	0.423	0.270166
9130015A21Rik	-1.73	2.00278		9130015A21Rik	-0.716	0.620835
9130019O22Rik	0.371	0.526661		9130019O22Rik	0.139	0.196922
9130023H24Rik	0.256	0.190067		9130023H24Rik	0.409	0.567901
9130208D14Rik	-0.00295	0.060287		9130208D14Rik	0.47	0.364012
9130221H12Rik	-0.282	0.480481		9130221H12Rik	0.174	0.356581
9130230N09Rik	-1.26	0.767746		9130230N09Rik	0.418	0.199758
9130401M01Rik	0.0845	0.19238		9130401M01Rik	0.477	1.82506
9230104M06Rik	1.59	1.18754		9230104M06Rik	-1.05	0.919013
9230111E07Rik	0.227	0.16968		9230111E07Rik	-0.472	0.490888
9230112E08Rik	-0.0758	0.033399		9230112E08Rik	0.0695	0.106999
9230114K14Rik	0.326	0.269574		9230114K14Rik	1.87	1.60599
9230116L04Rik	0.0794	0.075508		9230116L04Rik	1.48	0.675105
9230116N13Rik	0.273	0.194998		9230116N13Rik	-0.14	0.08857
9330020H09Rik	0.781	0.660186		9330020H09Rik	-0.536	0.388777
9330104G04Rik	0.997	0.534381		9330104G04Rik	-0.747	0.43767
9330136K24Rik	-0.904	0.350522		9330136K24Rik	1.77	1.02566
9330151L19Rik	0.725	1.20748		9330151L19Rik	-0.486	0.707196
9330154J02Rik	-0.509	0.550253		9330154J02Rik	-0.0304	0.491479
9330159M07Rik	0.408	0.114866		9330159M07Rik	0.272	0.146715
9330160F10Rik	0.279	0.465594		9330160F10Rik	-0.688	0.639687
9330162G02Rik	0.784	0.784096		9330162G02Rik	0.222	0.214064
9330175E14Rik	-1.01	1.85781		9330175E14Rik	1.35	3.62269
9330179D12Rik	-0.55	0.410494		9330179D12Rik	-0.58	0.153207
9330182L06Rik	0.274	0.292389		9330182L06Rik	-0.262	0.22755
9330198N18Rik	-1.04	0.763926		9330198N18Rik	1.3	0.743556
9430015G10Rik	-0.202	0.233102		9430015G10Rik	0.515	0.962494
9430034N14Rik	-0.244	0.295356		9430034N14Rik	0.432	0.45503
9430037G07Rik	-0.136	0.442655		9430037G07Rik	1.58	0.231209
9430037O13Rik	0.817	0.581662		9430037O13Rik	0.843	0.442756
9430038I01Rik	0.271	0.440119		9430038I01Rik	-0.737	1.44786
9430060I03Rik	-0.886	0.052123		9430060I03Rik	0.551	0.005164
9430064I24Rik	-1.34	1.03685		9430064I24Rik	2.1	1.89058
9430081H08Rik	-1.49	0.630197		9430081H08Rik	0.498	0.110583
9430091E24Rik	-0.376	0.266518		9430091E24Rik	1.43	1.10936
9530018F02Rik	1.51	0.721904		9530018F02Rik	0.101	0.038471
9530052E02Rik	0.904	0.007796		9530052E02Rik	0.819	0.782764
9530053A07Rik	0.515	0.357339		9530053A07Rik	2.58	1.79441
9530056E24Rik	0.713	0.447639		9530056E24Rik	-1.31	0.516681
9530056K15Rik	1.77	0.942733		9530056K15Rik	-0.04	0.131797
9530068E07Rik	0.143	0.365098		9530068E07Rik	0.349	0.966397
9530077C05Rik	0.708	0.749423		9530077C05Rik	-0.286	0.243084
9530080O11Rik	-3.64	0.064243		9530080O11Rik	3.22	1.00726
9530082P21Rik	-0.718	1.07431		9530082P21Rik	-0.466	0.431404
9530085L11Rik	1.02	0.87235		9530085L11Rik	-0.364	0.496278
9630013D21Rik	-1.74	0.939637		9630013D21Rik	3.31	2.65931
9830144P21Rik	0.216	0.347867		9830144P21Rik	0.656	1.03739
9930012K11Rik	0.229	0.132742		9930012K11Rik	0.073	0.146913
9930014A18Rik	-0.642	0.578107		9930014A18Rik	1.2	1.26324
9930017N22Rik	-0.24	0.065836		9930017N22Rik	0.041	0.092613
9930021J03Rik	0.351	0.629768		9930021J03Rik	0.17	0.531026
9930022D16Rik	-0.86	0.439011		9930022D16Rik	0.928	0.141604
9930104L06Rik	0.422	0.964235		9930104L06Rik	0.119	0.138485
9930111J21Rik1	0.145	0.32354		9930111J21Rik1	0.384	0.560807
9930111J21Rik2	0.241	0.517432		9930111J21Rik2	-0.236	0.781937
9930120I10Rik	0.725	0.05597		9930120I10Rik	-2.1	0.147529
A030005L19Rik	0.988	0.24645		A030005L19Rik	2.57	0.873275
A130010J15Rik	-0.301	0.519832		A130010J15Rik	0.32	0.744866
A130014A01Rik	0.195	0.208814		A130014A01Rik	-0.782	1.11293
A130051J06Rik	-0.563	0.444265		A130051J06Rik	0.73	0.683902
A130071D04Rik	-0.13	0.308786		A130071D04Rik	-0.376	0.105046
A230005M16Rik	0.266	0.323293		A230005M16Rik	-1.23	0.063544
A230020J21Rik	-0.397	0.329131		A230020J21Rik	0.889	0.449088
A230056P14Rik	0.373	0.303898		A230056P14Rik	-2.47	1.08529
A230057D06Rik	0.894	0.01431		A230057D06Rik	2.51	0.035995
A230060F14Rik	0.568	0.650053		A230060F14Rik	-0.963	0.514193
A230072C01Rik	0.799	1.10513		A230072C01Rik	-0.653	0.943525
A230072E10Rik	0.194	0.095374		A230072E10Rik	0.941	0.328392
A230103J11Rik	0.136	0.121298		A230103J11Rik	0.228	0.11916
A230107N01Rik	11.4	0.679678		A230107N01Rik	-0.0572	0.00826
A330009N23Rik	-1.87	0.464034		A330009N23Rik	0.761	0.170306
A330023F24Rik	0.693	0.446261		A330023F24Rik	-1.66	0.945843
A330035P11Rik	0.193	0.203724		A330035P11Rik	-0.0695	0.098728
A330074K22Rik	0.414	0.754785		A330074K22Rik	-0.199	0.08536
A330076C08Rik	-0.511	0.16919		A330076C08Rik	0.765	0.056858
A430005L14Rik	-0.134	0.097803		A430005L14Rik	0.586	1.71234
A430018G15Rik	-0.052	0.013232		A430018G15Rik	-0.182	0.113517
A430027C01Rik	1.4	0.797735		A430027C01Rik	-1.64	1.16936
A430033K04Rik	0.12	0.194616		A430033K04Rik	0.13	0.232137
A430035B10Rik	0.194	0.550604		A430035B10Rik	0.902	0.320054
A430057M04Rik	0.122	0.146305		A430057M04Rik	0.404	0.534451
A430072P03Rik	0.332	0.082868		A430072P03Rik	0.556	0.739663
A430088P11Rik	-0.694	0.589262		A430088P11Rik	-0.222	0.119879
A430093F15Rik	0.0784	0.149796		A430093F15Rik	0.0303	0.067125
A430103D13Rik	-0.113	0.022633		A430103D13Rik	-0.225	0.04807
A430105J06Rik	-1.19	0.3747		A430105J06Rik	3.27	2.01327
A430110L20Rik	0.221	0.189396		A430110L20Rik	-1.27	0.622024
A530017D24Rik	0.426	0.390064		A530017D24Rik	-0.0597	0.072189
A530072M11Rik	0.295	0.020781		A530072M11Rik	-0.93	0.375781
A530088E08Rik	0.134	0.187437		A530088E08Rik	0.646	1.15585
A630001G21Rik	0.0141	0.000829		A630001G21Rik	0.53	1.26278
A630001O12Rik	0.28	0.169792		A630001O12Rik	1.53	0.721773
A630014C17Rik	-0.706	0.61762		A630014C17Rik	0.586	0.522616
A630019I02Rik	2.1	0.052459		A630019I02Rik	0.505	0.646867
A630023P12Rik	-0.22	0.361697		A630023P12Rik	0.472	0.613441
A630035G10Rik	-0.553	0.113945		A630035G10Rik	-1.16	0.715194
A630052C17Rik	0.164	0.103541		A630052C17Rik	-0.231	0.194612
A630072M18Rik	-0.78	0.404416		A630072M18Rik	0.249	0.289229
A630089N07Rik	0.344	0.397506		A630089N07Rik	0.348	0.638269
A630091E08Rik	-2.06	0.898136		A630091E08Rik	-0.577	0.334784
A730011C13Rik	0.171	0.17071		A730011C13Rik	-0.465	0.410558
A730017L22Rik	-0.0732	0.039707		A730017L22Rik	0.247	0.259004
A730043L09Rik	0.0897	0.076321		A730043L09Rik	-0.237	0.202886
A730061H03Rik	-0.176	0.007565		A730061H03Rik	-0.773	0.397977
A730063M14Rik	0.63	0.549428		A730063M14Rik	-1.73	1.62543
A730081D07Rik	1.6	0.877914		A730081D07Rik	-2.14	0.972453
A730091E23Rik	0.9	0.624834		A730091E23Rik	0.0675	0.002464
A830005F24Rik	-1.25	0.623544		A830005F24Rik	-2.57	1.12678
A830012C17Rik	-1.04	0.405923		A830012C17Rik	2.33	2.06656
A830035O19Rik	0.69	0.080695		A830035O19Rik	-0.373	0.068547
A830082N09Rik	-0.578	0.501621		A830082N09Rik	-0.813	0.168887
A930001C03Rik	0.00137	0.019695		A930001C03Rik	0.804	1.03841
A930003A15Rik	-1.62	0.898701		A930003A15Rik	1.68	1.11849
A930004D18Rik	0.369	0.471375		A930004D18Rik	-0.572	0.859739
A930004J17Rik	0.507	0.562483		A930004J17Rik	0.513	0.497557
A930005H10Rik	0.368	0.32388		A930005H10Rik	0.233	0.242758
A930006K02Rik	0.268	0.194747		A930006K02Rik	0.313	0.051431
A930007A09Rik	0.255	0.291647		A930007A09Rik	1.56	1.71225
A930012O16Rik	-0.176	0.048674		A930012O16Rik	0.141	0.118912
A930015D03Rik	0.0446	0.516396		A930015D03Rik	-10.8	0.149825
A930016O22Rik	0.402	0.055617		A930016O22Rik	-0.869	0.376457
A930024E05Rik	-0.202	0.218202		A930024E05Rik	0.195	0.279266
A930029G22Rik	2.39	1.46741		A930029G22Rik	-1.55	0.926158
A930037H05Rik	0.0719	0.07863		A930037H05Rik	0.417	0.19643
AA386476	0.602	0.628055		AA386476	-0.509	0.362525
AA414768	-0.708	0.627542		AA414768	1.14	1.49102
AA465934	0.587	0.514877		AA465934	-0.532	0.500508
AA467197	-0.53	1.39654		AA467197	0.244	0.653552
AA474408	-0.595	0.349697		AA474408	0.362	0.259557
AA986860	0.0308	0.139041		AA986860	0.454	0.290496
AB124611	-0.653	1.58062		AB124611	0.317	0.467035
AC113595.1	-2.58	1.06734		AC113595.1	3.06	0.186766
AC115752.1	-0.24	0.175439		AC115752.1	0.407	0.106225
AC124502.1	0.835	0.495401		AC124502.1	1.17	0.865534
AC124742.1	-0.199	0.275264		AC124742.1	-0.348	0.471923
AC135859.1	0.464	0.564326		AC135859.1	-0.518	0.640212
AC147806.2	-1.07	0.026012		AC147806.2	2.13	0.880542
AC154200.1	1.98	0.729275		AC154200.1	-1.26	0.230846
AC159819.1	-0.144	0.103855		AC159819.1	0.212	0.580805
AC160138.1	-0.461	0.40997		AC160138.1	1.83	1.2858
AC160336.1	0.259	0.373328		AC160336.1	-1.56	1.85101
AC161757.1	-0.831	0.718468		AC161757.1	0.623	0.514564
AC169509.1	0.167	0.054074		AC169509.1	0.366	0.437377
AC241534.1	0.431	0.310721		AC241534.1	0.231	0.509114
AI182371	0.342	0.043484		AI182371	0.0219	0.287291
AI413582	-0.328	0.959354		AI413582	-0.265	0.624707
AI429214	0.483	0.525303		AI429214	-0.408	0.431846
AI467606	-0.0533	0.125921		AI467606	-0.055	0.1248
AI480526	-0.0889	0.07494		AI480526	0.181	0.380305
AI504432	0.63	1.79353		AI504432	0.619	1.08456
AI506816	-0.064	0.157821		AI506816	0.406	0.784894
AI597479	-0.161	0.393126		AI597479	0.163	0.426507
AI661453	0.302	0.600629		AI661453	1.08	0.744179
AI662270	-0.16	0.185528		AI662270	0.185	0.543422
AI837181	-0.0149	0.000411		AI837181	0.186	0.526293
AI847159	-0.183	0.151548		AI847159	0.48	0.370039
AI854703	0.206	0.240668		AI854703	-0.135	0.182457
AI987944	0.0906	0.178174		AI987944	0.0378	0.080869
AK157302	0.00523	0.050108		AK157302	-0.381	0.729172
AL731706.1	0.254	0.401156		AL731706.1	-0.027	0.009657
AU020206	-0.171	0.283631		AU020206	0.517	1.6753
AU022252	0.375	0.760202		AU022252	-0.357	0.728561
AU040320	0.0699	0.132251		AU040320	-0.183	0.447317
AU041133	-0.495	0.640094		AU041133	-0.161	0.1601
AV099323	-0.344	0.053574		AV099323	0.294	0.4834
AV320801	1.01	0.214751		AV320801	3.08	0.172072
AV356131	1.26	0.819291		AV356131	-1.27	0.78463
AW011738	-1.22	0.923526		AW011738	-0.413	0.396299
AW046200	1.23	0.735831		AW046200	0.896	0.529667
AW112010	-1.38	3.85144		AW112010	1.03	2.85445
AW146154	0.0197	0.020304		AW146154	0.0981	0.100134
AW209491	-0.114	0.169334		AW209491	0.392	0.979288
AW549877	0.507	1.27835		AW549877	0.0928	0.273088
AW554918	-0.0448	0.059477		AW554918	0.424	0.727408
Aaas	0.175	0.367188		Aaas	0.531	1.89744
Aacs	0.309	0.51586		Aacs	-0.228	0.355509
Aagab	0.0723	0.190266		Aagab	0.139	0.468194
Aak1	-0.0342	0.050402		Aak1	0.204	0.314344
Aamdc	0.0382	0.03113		Aamdc	-0.415	0.757217
Aamp	-0.104	0.239984		Aamp	-0.144	0.443871
Aar2	-0.0688	0.061411		Aar2	0.181	0.202865
Aard	-0.698	0.171328		Aard	5.56	0.355758
Aars	0.0486	0.079357		Aars	-0.136	0.237435
Aars2	0.143	0.255229		Aars2	0.151	0.236221
Aarsd1	-0.125	0.106233		Aarsd1	0.31	0.941187
Aasdh	-0.361	0.507599		Aasdh	0.28	0.495281
Aasdhppt	-0.0987	0.15971		Aasdhppt	0.192	0.479426
Aatf	0.075	0.134463		Aatf	0.124	0.308796
Abat	1.97	0.875934		Abat	-0.0388	0.021519
Abca1	1.16	1.36369		Abca1	0.0202	0.083202
Abca2	0.27	0.63238		Abca2	0.206	0.585082
Abca3	0.302	0.828908		Abca3	-0.0298	0.08786
Abca5	0.618	0.351973		Abca5	1.9	0.913303
Abca7	0.479	1.1927		Abca7	-0.131	0.308196
Abcb10	0.171	0.418515		Abcb10	-0.226	0.626173
Abcb11	-2	0.035317		Abcb11	0.783	0.232017
Abcb1a	-0.609	0.503998		Abcb1a	0.798	0.999349
Abcb1b	-0.0296	0.008322		Abcb1b	1.13	1.58427
Abcb4	-0.786	0.574766		Abcb4	0.805	0.622732
Abcb6	0.352	0.551586		Abcb6	-0.476	0.786553
Abcb7	0.0265	0.034274		Abcb7	0.258	0.59838
Abcb8	-0.00724	0.018582		Abcb8	0.215	0.74784
Abcb9	-1.13	2.98793		Abcb9	0.307	0.348475
Abcc1	0.131	0.196797		Abcc1	-0.0108	0.014071
Abcc10	0.117	0.179586		Abcc10	-0.105	0.107905
Abcc3	0.519	0.404272		Abcc3	-0.455	0.30612
Abcc4	0.318	0.348806		Abcc4	-0.109	0.109223
Abcc5	0.193	0.188345		Abcc5	0.949	1.17813
Abcc8	2.59	0.31544		Abcc8	-0.86	0.004667
Abcc9	1.45	0.372868		Abcc9	-4.42	0.230905
Abcd1	-0.251	0.534617		Abcd1	0.235	0.596118
Abcd3	0.0292	0.019172		Abcd3	0.128	0.215244
Abcd4	0.0125	0.023482		Abcd4	-0.179	0.424852
Abce1	0.0617	0.068766		Abce1	0.284	0.699355
Abcf1	0.0898	0.096641		Abcf1	0.00834	0.06332
Abcf2	0.199	0.187569		Abcf2	0.34	0.532371
Abcf3	0.0455	0.110529		Abcf3	0.139	0.291412
Abcg1	0.424	0.402165		Abcg1	0.845	1.1073
Abcg2	0.0994	0.144602		Abcg2	0.0521	0.122718
Abcg3	-0.777	1.02879		Abcg3	1.18	1.55831
Abcg4	-1.91	0.961932		Abcg4	1.54	0.822143
Abhd1	0.164	0.09013		Abhd1	-0.499	0.410703
Abhd10	-0.187	0.263984		Abhd10	0.834	2.11992
Abhd11	0.338	0.936753		Abhd11	-0.189	0.408704
Abhd12	-0.181	0.47609		Abhd12	0.65	1.95997
Abhd13	-0.0165	0.072834		Abhd13	0.289	0.475699
Abhd14a	0.135	0.271173		Abhd14a	-0.164	0.349161
Abhd14b	0.407	0.699118		Abhd14b	-0.661	1.18915
Abhd15	1.58	1.45741		Abhd15	-0.627	0.425526
Abhd16a	-0.3	0.586645		Abhd16a	0.239	0.603996
Abhd16b	1.07	0.67973		Abhd16b	1.45	0.898458
Abhd17a	0.299	0.81243		Abhd17a	-0.0583	0.152478
Abhd17b	-0.0181	0.024099		Abhd17b	-0.0443	0.115655
Abhd17c	-0.199	0.408384		Abhd17c	0.464	1.44881
Abhd18	0.114	0.20823		Abhd18	-0.479	0.710953
Abhd2	0.126	0.138891		Abhd2	0.376	0.572727
Abhd4	0.121	0.193808		Abhd4	0.597	1.58403
Abhd5	-0.0325	0.019275		Abhd5	0.159	0.134839
Abhd6	0.287	0.493114		Abhd6	0.21	0.420422
Abhd8	-0.154	0.416557		Abhd8	-0.0349	0.084859
Abi1	0.0641	0.110174		Abi1	0.0385	0.100048
Abi2	-0.139	0.38438		Abi2	0.245	0.886754
Abi3	0.406	0.946133		Abi3	-0.396	0.862207
Abi3bp	2.06	0.83548		Abi3bp	1.32	0.736123
Abitram	-0.0421	0.037856		Abitram	0.274	0.532539
Abl1	0.144	0.327046		Abl1	-0.00364	0.002639
Abl2	0.313	0.33041		Abl2	-0.14	0.162122
Ablim1	-0.53	1.37736		Ablim1	-0.0239	0.047334
Ablim2	-0.0546	0.169849		Ablim2	-1.34	1.39388
Ablim3	1.07	0.71806		Ablim3	-0.367	0.538737
Abr	-0.168	0.465423		Abr	0.0768	0.130504
Abracl	-0.531	1.46793		Abracl	0.497	1.91333
Abraxas1	0.0722	0.099794		Abraxas1	-0.00317	0.008742
Abraxas2	-0.0384	0.077478		Abraxas2	0.365	0.982289
Abt1	-0.184	0.271286		Abt1	0.207	0.516145
Abtb1	0.457	1.42279		Abtb1	-0.59	1.83197
Abtb2	0.578	0.833613		Abtb2	-0.237	0.238663
Acaa1a	-0.169	0.376843		Acaa1a	-0.22	0.465024
Acaa2	0.0975	0.215433		Acaa2	-0.0874	0.205102
Acaca	0.434	1.07147		Acaca	-0.0898	0.177675
Acacb	0.263	0.165923		Acacb	-0.153	0.058479
Acad10	-0.126	0.096334		Acad10	-0.0337	0.01613
Acad11	0.141	0.21613		Acad11	0.418	0.926517
Acad12	-0.214	0.351751		Acad12	0.563	0.67452
Acad8	0.222	0.320036		Acad8	0.25	0.604431
Acad9	0.063	0.1412		Acad9	0.513	1.74369
Acadl	-0.452	1.13392		Acadl	0.323	0.975996
Acadm	0.0857	0.171171		Acadm	-0.316	0.947282
Acads	0.0663	0.113013		Acads	-0.282	0.680826
Acadsb	0.182	0.523815		Acadsb	0.0974	0.282768
Acadvl	0.00148	0.005155		Acadvl	-0.0151	0.031875
Acan	-0.687	0.012171		Acan	1.72	1.25
Acap1	0.0644	0.012253		Acap1	-0.203	0.192323
Acap2	0.185	0.421878		Acap2	0.182	0.401474
Acap3	0.289	0.637449		Acap3	0.0257	0.061146
Acat1	0.443	1.348		Acat1	-0.497	1.32243
Acat2	-0.00919	0.026601		Acat2	-0.33	1.21924
Acat3	-0.683	0.950697		Acat3	0.408	0.488419
Acbd3	-0.0427	0.121201		Acbd3	0.0672	0.137883
Acbd4	0.0421	0.040114		Acbd4	-0.634	1.24686
Acbd5	-0.234	0.711338		Acbd5	0.338	0.980472
Acbd6	-0.0873	0.225233		Acbd6	-0.463	0.984084
Acbd7	-1.55	1.17312		Acbd7	0.761	0.606967
Accs	0.131	0.232556		Accs	0.169	0.314686
Acd	0.163	0.414427		Acd	-0.444	1.56424
Ace	-2.11	0.981119		Ace	-0.702	0.241877
Ace2	-0.28	0.004757		Ace2	1.37	0.019938
Acer2	0.172	0.18387		Acer2	-0.853	0.773799
Acer3	-0.203	0.348999		Acer3	0.577	1.34475
Ache	-0.85	0.668712		Ache	-0.619	0.035597
Acin1	0.13	0.34426		Acin1	0.104	0.284567
Acly	0.335	0.781632		Acly	-0.275	0.634867
Aco1	0.326	0.708634		Aco1	-0.151	0.270031
Aco2	0.413	1.20955		Aco2	0.157	0.421538
Acod1	0.815	0.04838		Acod1	1.19	0.019557
Acot1	1.08	1.01077		Acot1	2.29	3.2939
Acot10	0.609	0.659282		Acot10	-0.0603	0.025366
Acot11	0.00121	0.097129		Acot11	0.358	0.711401
Acot13	0.0308	0.024531		Acot13	-0.352	0.454994
Acot2	-0.734	0.711027		Acot2	1.82	1.62934
Acot4	1.54	0.663005		Acot4	-0.327	0.048618
Acot6	0.921	0.871403		Acot6	0.346	0.34997
Acot7	0.00159	0.023773		Acot7	-0.0664	0.180048
Acot8	-0.204	0.525175		Acot8	0.209	0.588069
Acot9	-0.0467	0.117926		Acot9	0.0931	0.253897
Acox1	0.0621	0.154359		Acox1	0.0441	0.103508
Acox3	0.828	2.53149		Acox3	0.0104	0.002873
Acp1	0.0187	0.052366		Acp1	0.0701	0.166732
Acp2	0.165	0.28699		Acp2	0.0835	0.14922
Acp5	-0.0771	0.213112		Acp5	-0.397	0.57085
Acp6	-0.146	0.256773		Acp6	-0.464	0.93848
Acpp	-0.643	0.739647		Acpp	0.253	0.376603
Acrbp	0.539	0.451326		Acrbp	-0.564	0.474826
Acsbg1	0.777	2.94434		Acsbg1	-0.382	1.4042
Acsf2	-0.218	0.415829		Acsf2	-0.0951	0.122155
Acsf3	0.133	0.23206		Acsf3	0.15	0.337864
Acsl1	0.326	0.1439		Acsl1	0.688	0.926644
Acsl3	0.13	0.245669		Acsl3	-0.571	1.42795
Acsl4	0.582	0.849163		Acsl4	-0.138	0.098191
Acsl5	-0.206	0.427008		Acsl5	0.595	1.71667
Acsl6	0.346	0.569943		Acsl6	-1.35	2.66431
Acss1	-1.01	1.31618		Acss1	-0.428	0.367524
Acss2	0.572	1.31624		Acss2	-0.712	1.33992
Acta1	1.53	0.546563		Acta1	1.2	0.396512
Acta2	2.19	0.358937		Acta2	0.834	0.042244
Actb	-0.263	0.277256		Actb	0.126	0.131707
Actc1	-3.1	0.05578		Actc1	4.46	1.52846
Actg-ps1	-1.46	1.06957		Actg-ps1	1.06	0.817112
Actg1	-0.265	0.299681		Actg1	-0.0793	0.085438
Actl6a	-0.032	0.034138		Actl6a	0.289	0.973462
Actn1	0.285	0.341059		Actn1	0.105	0.244058
Actn2	1.06	0.752116		Actn2	1.01	0.863706
Actn3	0.17	0.041159		Actn3	-0.0359	0.118073
Actn4	0.169	0.253298		Actn4	0.0789	0.16876
Actr10	-0.308	0.720576		Actr10	0.0438	0.100984
Actr1a	0.0222	0.024634		Actr1a	0.138	0.287728
Actr1b	0.304	1.02393		Actr1b	0.0775	0.199054
Actr2	-0.245	0.481926		Actr2	0.322	0.738632
Actr3	-0.321	0.684771		Actr3	0.322	0.906602
Actr3-ps	-0.283	0.605284		Actr3-ps	0.271	0.487901
Actr3b	0.413	0.326029		Actr3b	1.17	1.5541
Actr5	0.0131	0.014915		Actr5	-0.124	0.291893
Actr6	-0.09	0.067553		Actr6	0.108	0.209432
Actr8	-0.0629	0.125657		Actr8	-0.0357	0.090853
Acvr1	0.348	0.471243		Acvr1	0.15	0.10864
Acvr1b	0.216	0.590248		Acvr1b	-0.238	0.66755
Acvr1c	-0.117	0.112011		Acvr1c	0.553	0.693424
Acvr2a	0.0772	0.083103		Acvr2a	0.431	0.410339
Acvr2b	0.484	0.203767		Acvr2b	0.184	0.025674
Acvrl1	0.203	0.031802		Acvrl1	-0.795	0.484333
Acy1	0.106	0.141796		Acy1	-0.117	0.179168
Acy3	1.46	0.738573		Acy3	1.81	1.17552
Acyp1	0.241	0.167261		Acyp1	-0.399	0.273349
Ada	-1.04	1.62458		Ada	1.62	2.67202
Adal	0.0324	0.034459		Adal	0.28	0.434878
Adam10	0.112	0.148489		Adam10	0.266	0.317269
Adam15	0.0573	0.144716		Adam15	0.244	0.968186
Adam17	0.0215	0.013986		Adam17	0.326	0.744403
Adam19	0.631	1.17196		Adam19	-0.32	0.443544
Adam1a	0.0285	0.073769		Adam1a	0.479	0.213215
Adam22	0.0973	0.565107		Adam22	0.811	0.65259
Adam4	-0.0843	0.267751		Adam4	-1.67	0.918988
Adam8	0.385	0.692508		Adam8	0.388	0.450588
Adam9	0.35	0.966606		Adam9	-0.333	0.840306
Adamts1	0.999	1.03363		Adamts1	0.75	0.014585
Adamts10	0.0318	0.046288		Adamts10	-0.166	0.043117
Adamts14	-1.42	1.73983		Adamts14	-0.264	0.102186
Adamts3	1.85	1.30453		Adamts3	-0.768	0.696103
Adamts4	1.43	0.873368		Adamts4	-0.145	0.117817
Adamts6	-0.0188	0.034267		Adamts6	0.195	0.552648
Adamtsl4	-0.388	0.606571		Adamtsl4	-0.741	0.663636
Adamtsl5	0.959	1.56962		Adamtsl5	-0.133	0.075468
Adap1	0.36	0.256683		Adap1	0.734	1.22444
Adar	-0.0765	0.132584		Adar	0.506	0.953693
Adarb1	0.675	1.58089		Adarb1	-0.658	1.69483
Adat1	0.169	0.267227		Adat1	0.0736	0.127083
Adat2	-0.521	1.06076		Adat2	0.224	0.300053
Adat3	0.684	0.720143		Adat3	0.172	0.22254
Adck1	-0.277	0.5078		Adck1	0.13	0.243032
Adck2	-0.0961	0.207046		Adck2	0.0556	0.123617
Adck5	-0.367	0.807481		Adck5	0.369	0.862144
Adcy3	-0.146	0.374259		Adcy3	0.395	0.631085
Adcy4	0.933	0.746855		Adcy4	-0.773	0.561186
Adcy5	0.67	0.480196		Adcy5	0.704	0.634343
Adcy6	-0.17	0.146234		Adcy6	0.383	0.743686
Adcy7	0.0867	0.231215		Adcy7	0.07	0.211956
Adcy9	1.22	1.05657		Adcy9	1.66	1.61461
Add1	-0.0942	0.181377		Add1	-0.0655	0.10131
Add3	-0.136	0.36535		Add3	0.348	0.687634
Adgra2	0.899	0.666566		Adgra2	-0.407	0.122774
Adgra3	-0.0371	0.310278		Adgra3	0.112	0.415108
Adgrb2	0.266	0.066867		Adgrb2	1.05	0.347472
Adgrd1	-0.9	0.697303		Adgrd1	0.51	0.387143
Adgre5	-0.279	0.711291		Adgre5	0.726	2.27222
Adgrf3	-0.426	0.034708		Adgrf3	0.87	0.658513
Adgrg1	-0.162	0.137916		Adgrg1	-0.282	0.28644
Adgrg3	0.669	0.334068		Adgrg3	0.793	1.03232
Adgrg5	1.21	1.12881		Adgrg5	-0.663	0.502326
Adgrl1	0.0515	0.132762		Adgrl1	0.367	1.31912
Adh1	-0.857	1.30847		Adh1	1.54	1.50772
Adh4	-1.78	0.914508		Adh4	3.56	2.63194
Adh5	-0.0322	0.016264		Adh5	0.193	0.675852
Adh7	-5.34	2.02149		Adh7	4.25	1.3809
Adi1	0.00624	0.007892		Adi1	-0.0883	0.209926
Adipor1	0.0177	0.041839		Adipor1	-0.286	1.12816
Adipor2	0.069	0.122872		Adipor2	0.11	0.286625
Adk	-0.709	2.19808		Adk	0.445	1.86663
Adm	0.412	0.094198		Adm	-0.319	0.018758
Adnp	0.327	0.077317		Adnp	0.342	0.263489
Adnp2	-0.107	0.262271		Adnp2	-0.0385	0.053055
Ado	0.111	0.239558		Ado	0.0675	0.163733
Adora2a	-0.74	1.79588		Adora2a	0.134	0.322428
Adora2b	-0.199	0.392523		Adora2b	-0.254	0.275156
Adora3	-1.86	2.47581		Adora3	-0.784	0.608399
Adpgk	0.404	1.27554		Adpgk	-0.0451	0.097026
Adprh	-0.0948	0.175664		Adprh	-0.0525	0.144295
Adprhl2	0.00709	0.01775		Adprhl2	0.473	1.39775
Adprm	-0.07	0.139383		Adprm	-0.206	0.681065
Adra2a	-0.343	0.014726		Adra2a	1.62	0.681346
Adra2b	-0.997	0.016676		Adra2b	3.17	0.383316
Adrb2	0.729	0.132506		Adrb2	2.57	2.24698
Adrm1	0.129	0.283088		Adrm1	-0.024	0.048404
Adsl	-0.167	0.320362		Adsl	0.271	0.818915
Adss	-0.128	0.268737		Adss	0.356	0.990551
Adssl1	-0.368	0.430641		Adssl1	-0.429	0.269263
Aebp1	0.61	0.494098		Aebp1	0.447	0.33877
Aebp2	0.168	0.363935		Aebp2	0.131	0.226299
Aen	0.265	0.883912		Aen	0.464	1.07495
Afap1	0.0798	0.172058		Afap1	0.216	0.398286
Afap1l1	-1.55	0.802668		Afap1l1	0.894	0.059302
Afdn	-0.492	0.945153		Afdn	0.0471	0.105118
Aff1	0.304	0.327356		Aff1	0.197	0.197692
Aff3	-0.866	1.52694		Aff3	1.02	1.4863
Aff4	0.358	0.715627		Aff4	0.0585	0.079249
Afg1l	-0.532	0.795755		Afg1l	0.224	0.28795
Afg3l1	-0.0291	0.047126		Afg3l1	0.286	0.631077
Afg3l2	-0.198	0.286638		Afg3l2	-0.466	0.832964
Afmid	-0.274	0.463867		Afmid	0.792	1.59382
Afp	-1.56	1.18864		Afp	1.37	1.02243
Aftph	0.202	0.422517		Aftph	0.338	0.626189
Aga	-0.146	0.264096		Aga	0.502	0.685262
Agap1	0.565	0.625881		Agap1	1.71	1.94236
Agap2	0.0827	0.109261		Agap2	-0.0532	0.050418
Agap3	0.306	0.99905		Agap3	-0.00629	0.025139
Agbl2	0.0368	0.479445		Agbl2	2.19	1.02702
Agbl3	-0.401	0.572304		Agbl3	0.201	0.265289
Agbl5	-0.12	0.219715		Agbl5	-0.503	1.0282
Ager	-0.462	0.420448		Ager	0.131	0.069347
Agfg1	-0.357	1.33869		Agfg1	0.588	1.98312
Agfg2	-0.0815	0.191632		Agfg2	0.174	0.5576
Aggf1	-0.189	0.354725		Aggf1	0.296	0.633011
Agk	-0.305	0.5749		Agk	0.312	0.738032
Agl	-0.019	0.018957		Agl	-0.441	1.53787
Ago1	0.295	0.632196		Ago1	-0.18	0.40047
Ago2	0.23	0.37866		Ago2	-0.218	0.348378
Ago3	0.336	0.608047		Ago3	-0.113	0.230754
Ago4	0.107	0.141346		Ago4	0.0739	0.099106
Agpat1	0.116	0.254394		Agpat1	0.083	0.238495
Agpat2	-0.12	0.223835		Agpat2	0.357	0.887087
Agpat3	-0.155	0.413226		Agpat3	0.146	0.289103
Agpat4	-0.813	2.05315		Agpat4	0.664	1.44722
Agpat5	0.148	0.394494		Agpat5	0.351	1.49821
Agps	-0.091	0.198883		Agps	-0.0343	0.057856
Agrn	-0.251	0.223649		Agrn	-0.585	0.259227
Agtpbp1	0.322	0.981195		Agtpbp1	0.205	0.607396
Agtrap	-0.245	0.662774		Agtrap	-0.0208	0.077138
Ahctf1	0.3	0.393515		Ahctf1	0.234	0.353178
Ahcy	-0.454	0.975857		Ahcy	-0.00454	0.046161
Ahcyl1	0.0149	0.024675		Ahcyl1	0.00498	0.012608
Ahcyl2	0.0515	0.031404		Ahcyl2	0.468	0.972773
Ahdc1	0.234	0.567149		Ahdc1	-0.401	1.6017
Ahi1	-0.467	1.17471		Ahi1	0.639	0.792045
Ahnak	0.231	0.442656		Ahnak	-0.242	0.576477
Ahnak2	-0.533	0.348777		Ahnak2	1.56	2.31502
Ahr	0.455	0.692309		Ahr	-0.839	1.39433
Ahrr	-0.51	1.12091		Ahrr	0.437	0.889847
Ahsa1	0.155	0.335399		Ahsa1	0.336	0.943641
Ahsa2	-0.023	0.036326		Ahsa2	0.214	0.38295
Ahsg	-1.32	0.024082		Ahsg	0.172	0.305426
Aida	-0.0284	0.055572		Aida	0.43	1.76353
Aif1	-0.352	0.162037		Aif1	0.0945	0.209403
Aif1l	2.32	2.77045		Aif1l	0.119	0.034878
Aifm1	0.0252	0.075663		Aifm1	0.158	0.521571
Aifm2	-0.341	0.646795		Aifm2	-0.328	0.605127
Aig1	-0.851	2.29613		Aig1	-0.145	0.305014
Aim2	0.259	0.590134		Aim2	-0.0994	0.195286
Aimp1	-0.141	0.26252		Aimp1	-0.275	0.966471
Aimp2	0.0566	0.136397		Aimp2	0.179	0.561205
Aip	-0.204	0.469581		Aip	0.0646	0.154016
Aipl1	-0.281	0.191723		Aipl1	0.485	0.509613
Aire	-11.9	2.16081		Aire	11.3	1.3901
Airn	-0.318	0.240683		Airn	-0.394	0.171588
Ajm1	-0.623	0.454731		Ajm1	-0.379	0.082549
Ajuba	-2.03	3.7783		Ajuba	2.4	4.3794
Ak1	1.34	2.8704		Ak1	1.02	1.10952
Ak2	-0.166	0.323061		Ak2	0.502	2.11178
Ak3	0.0861	0.215886		Ak3	-0.175	0.553921
Ak3l2-ps	1.01	0.675923		Ak3l2-ps	-2.29	0.983662
Ak4	0.849	1.99819		Ak4	-1.65	2.59984
Ak5	0.526	0.2732		Ak5	-2	0.9026
Ak6	-0.0749	0.077097		Ak6	0.133	0.383092
Akap1	0.426	0.627745		Akap1	0.541	0.870822
Akap10	0.366	0.713705		Akap10	-0.0331	0.057435
Akap11	0.213	0.242366		Akap11	0.403	0.512486
Akap12	0.802	0.777601		Akap12	0.527	0.479308
Akap13	-0.0487	0.033404		Akap13	0.461	0.572867
Akap17b	-0.1	0.046406		Akap17b	0.306	0.647989
Akap5	4.95	1.74943		Akap5	0.0703	0.196321
Akap7	-0.494	0.575395		Akap7	0.459	0.480234
Akap8	0.0985	0.250118		Akap8	0.22	0.633137
Akap8l	-0.0554	0.086948		Akap8l	-0.281	0.432865
Akap9	0.0687	0.200344		Akap9	0.0164	0.036134
Akip1	-0.298	0.354986		Akip1	0.872	2.19161
Akirin1	0.115	0.272915		Akirin1	0.00512	0.011759
Akirin2	-0.101	0.185379		Akirin2	0.137	0.370371
Akna	0.118	0.270175		Akna	-0.151	0.399571
Aknaos	1.51	0.9027		Aknaos	-0.201	0.570068
Akr1a1	0.0769	0.166814		Akr1a1	-0.126	0.30666
Akr1b10	0.164	0.188955		Akr1b10	0.2	0.420475
Akr1b3	0.39	1.02299		Akr1b3	0.0315	0.055495
Akr1b8	0.555	1.14408		Akr1b8	-0.52	1.12912
Akr1c12	-2.59	1.18788		Akr1c12	2.38	1.05338
Akr1c13	-1.52	1.63879		Akr1c13	1.56	0.927705
Akr1c18	-4.05	0.555011		Akr1c18	2.03	0.349552
Akr1c6	-2.02	0.153349		Akr1c6	-1.5	0.206518
Akr1e1	0.0541	0.058904		Akr1e1	-0.222	0.342545
Akr7a5	-0.072	0.044793		Akr7a5	0.275	0.362004
Akt1	0.208	0.479557		Akt1	0.0872	0.23092
Akt1s1	0.118	0.271405		Akt1s1	0.356	1.24118
Akt2	-0.296	1.01373		Akt2	0.0943	0.307453
Akt2-ps	-0.197	0.434676		Akt2-ps	0.188	0.387495
Akt3	0.324	0.52446		Akt3	0.107	0.036925
Aktip	-0.0925	0.173466		Aktip	0.1	0.211576
Alad	-0.093	0.138224		Alad	0.198	0.499822
Alas1	-0.00448	0.005398		Alas1	-0.127	0.317958
Alb	-1.11	0.019659		Alb	0.678	0.408412
Alcam	-0.206	0.414736		Alcam	1.39	1.91665
Aldh16a1	-0.0681	0.089546		Aldh16a1	0.00531	0.009293
Aldh18a1	0.124	0.229012		Aldh18a1	-0.472	1.42579
Aldh1a3	0.532	0.182226		Aldh1a3	2.27	0.880687
Aldh1b1	-0.179	0.353356		Aldh1b1	0.238	0.541263
Aldh1l1	0.415	0.455891		Aldh1l1	-0.576	0.667372
Aldh1l2	-0.705	0.428859		Aldh1l2	-1.76	0.897199
Aldh2	-0.0351	0.070925		Aldh2	0.259	0.802127
Aldh3a2	-0.0647	0.137986		Aldh3a2	0.165	0.45902
Aldh4a1	0.412	1.15677		Aldh4a1	0.405	0.615636
Aldh5a1	-0.101	0.100861		Aldh5a1	-0.645	1.17475
Aldh6a1	0.388	0.607218		Aldh6a1	-0.381	0.658046
Aldh7a1	-0.228	0.391184		Aldh7a1	0.113	0.292532
Aldh9a1	-0.0731	0.166681		Aldh9a1	-0.194	0.491081
Aldoa	-0.151	0.211677		Aldoa	-0.477	0.792112
Aldoart1	0.158	0.216559		Aldoart1	-0.79	1.15407
Aldob	-0.954	0.089374		Aldob	0.285	0.381993
Aldoc	-0.174	0.322238		Aldoc	-1.25	1.23404
Alg1	-0.0695	0.01713		Alg1	0.00982	0.007378
Alg10b	0.0354	0.024754		Alg10b	0.23	0.341772
Alg11	0.288	0.608167		Alg11	-0.308	0.726241
Alg12	-0.115	0.153215		Alg12	-0.046	0.027652
Alg13	0.339	0.681931		Alg13	0.172	0.38115
Alg14	-0.236	0.289218		Alg14	-0.0296	0.038788
Alg2	0.214	0.602308		Alg2	-0.0422	0.105129
Alg3	-0.212	0.405997		Alg3	0.154	0.287717
Alg5	-0.0976	0.193203		Alg5	0.143	0.330553
Alg6	-0.231	0.422666		Alg6	0.264	0.459042
Alg8	-0.161	0.275075		Alg8	0.344	0.784158
Alg9	-0.0845	0.169808		Alg9	-0.00603	0.035579
Alkbh1	0.209	0.537647		Alkbh1	0.0376	0.079591
Alkbh2	-0.234	0.262526		Alkbh2	-0.106	0.233012
Alkbh3	-0.332	0.758249		Alkbh3	0.338	0.830838
Alkbh4	-0.117	0.203977		Alkbh4	0.025	0.02812
Alkbh5	0.256	0.517488		Alkbh5	-0.258	0.526245
Alkbh6	0.113	0.210289		Alkbh6	-0.0987	0.188092
Alkbh7	0.318	0.409393		Alkbh7	-0.492	0.752336
Alkbh8	-0.034	0.063037		Alkbh8	0.134	0.190988
Alms1	0.366	0.387601		Alms1	0.307	0.329
Alox15	0.712	0.036166		Alox15	1.34	0.735893
Alox5	-1.52	0.093791		Alox5	4.05	1.3498
Alox5ap	0.246	0.330785		Alox5ap	-0.446	0.344234
Alox8	-0.648	0.367005		Alox8	1.78	1.26208
Alpk1	-0.0516	0.065636		Alpk1	1.64	1.57839
Alpk2	0.22	0.204711		Alpk2	-0.602	0.881485
Alpk3	0.11	0.137593		Alpk3	0.987	0.734268
Alpl	-1.5	0.984046		Alpl	1.28	0.512178
Als2	-0.0113	0.073145		Als2	0.938	1.09476
Als2cl	-0.352	0.277875		Als2cl	0.476	0.782747
Alyref	-0.158	0.174237		Alyref	0.483	1.22594
Alyref2	0.0513	0.050212		Alyref2	-0.718	0.750184
Amacr	-0.00165	0.011158		Amacr	0.105	0.160296
Ambp	-1.14	0.019947		Ambp	0.535	0.238603
Ambra1	-0.0431	0.01605		Ambra1	-0.114	0.294387
Amd-ps3	0.176	0.067104		Amd-ps3	-0.0858	0.055977
Amd1	0.144	0.156486		Amd1	0.144	0.246344
Amd2	0.161	0.162532		Amd2	-0.0514	0.001969
Amdhd1	-0.438	0.06289		Amdhd1	0.801	0.038699
Amdhd2	-0.139	0.242424		Amdhd2	0.157	0.351102
Amer1	0.000135	0.097528		Amer1	0.123	0.233049
Amfr	0.000231	0.036827		Amfr	0.29	0.53195
Amh	0.955	0.630374		Amh	-0.234	0.03728
Amigo1	-0.444	0.673854		Amigo1	-0.0101	0.027847
Amigo2	0.00858	0.040344		Amigo2	0.635	0.703093
Amigo3	-0.138	0.057254		Amigo3	0.671	1.08334
Ammecr1	0.16	0.183773		Ammecr1	0.671	1.20787
Ammecr1l	0.191	0.363764		Ammecr1l	0.275	0.37476
Amn1	0.0375	0.084719		Amn1	0.228	0.410179
Amot	0.617	0.481046		Amot	0.343	0.231158
Amotl1	1.61	1.48595		Amotl1	-0.0106	0.045705
Amotl2	3.29	1.24727		Amotl2	-1.32	0.295355
Ampd2	0.356	0.871174		Ampd2	0.0885	0.163448
Ampd3	-0.44	0.58694		Ampd3	0.629	1.19947
Amt	0.0257	0.08043		Amt	-0.682	0.251674
Amy1	2.94	1.13218		Amy1	-0.904	0.854381
Amz1	0.142	0.147174		Amz1	-0.303	0.296511
Amz2	-0.417	1.07129		Amz2	-0.0642	0.052477
Anapc1	0.162	0.254605		Anapc1	0.153	0.256352
Anapc10	-0.318	0.47281		Anapc10	0.195	0.363267
Anapc11	-0.198	0.518414		Anapc11	0.143	0.353379
Anapc13	-0.209	0.437204		Anapc13	0.206	0.183097
Anapc15	-0.0769	0.075258		Anapc15	0.2	0.491152
Anapc15-ps	-0.358	0.259964		Anapc15-ps	0.216	0.198097
Anapc16	0.108	0.286737		Anapc16	-0.323	1.27315
Anapc2	0.161	0.502537		Anapc2	0.222	0.705298
Anapc4	-0.182	0.567266		Anapc4	0.229	0.783913
Anapc5	-0.0885	0.157504		Anapc5	0.426	1.04915
Anapc7	0.0861	0.22519		Anapc7	0.071	0.186727
Ang	-0.587	0.285732		Ang	1.05	0.689798
Angel1	-0.264	0.450748		Angel1	0.121	0.201293
Angel2	0.0542	0.110323		Angel2	0.559	1.06173
Angptl2	0.607	0.216885		Angptl2	0.605	0.678839
Angptl4	0.679	1.24638		Angptl4	-1.05	1.5449
Angptl6	-0.51	0.396		Angptl6	-1.39	1.32786
Ank	0.197	0.299775		Ank	0.371	0.437933
Ank1	-1.36	1.04001		Ank1	2.82	1.29272
Ankfy1	0.179	0.205193		Ankfy1	0.0521	0.063054
Ankhd1	0.365	0.534726		Ankhd1	0.0261	0.006174
Ankib1	-0.204	0.36655		Ankib1	0.229	0.293715
Ankle1	0.0533	0.022172		Ankle1	1.48	2.74464
Ankle2	-0.0463	0.097535		Ankle2	0.343	0.864285
Ankmy2	-0.242	0.61931		Ankmy2	0.188	0.506713
Ankra2	-0.0513	0.120814		Ankra2	0.00389	0.016486
Ankrd10	0.289	0.842158		Ankrd10	0.188	0.677738
Ankrd11	0.333	0.557964		Ankrd11	-0.124	0.180104
Ankrd12	0.392	0.683944		Ankrd12	0.434	0.784049
Ankrd13a	0.126	0.174328		Ankrd13a	0.423	0.820229
Ankrd13b	0.567	1.83449		Ankrd13b	0.00751	0.027763
Ankrd13c	0.029	0.011664		Ankrd13c	0.132	0.253105
Ankrd13d	-0.113	0.182995		Ankrd13d	0.283	0.440796
Ankrd16	0.228	0.525394		Ankrd16	0.18	0.520453
Ankrd17	0.21	0.227997		Ankrd17	0.288	0.35075
Ankrd23	0.248	0.24184		Ankrd23	0.258	0.387678
Ankrd24	-0.11	0.05952		Ankrd24	-0.0858	0.062096
Ankrd26	0.181	0.376573		Ankrd26	0.344	0.663711
Ankrd27	0.0447	0.116155		Ankrd27	-0.0356	0.096829
Ankrd28	0.231	0.357625		Ankrd28	-0.107	0.166952
Ankrd29	-0.432	0.476216		Ankrd29	0.972	0.999677
Ankrd33b	1.26	1.72676		Ankrd33b	0.908	1.30307
Ankrd34a	12	0.749272		Ankrd34a	0.462	0.570998
Ankrd34b	0.583	0.492201		Ankrd34b	0.0423	0.125394
Ankrd37	0.828	1.38816		Ankrd37	-1.12	1.44198
Ankrd39	-0.0952	0.10594		Ankrd39	0.0668	0.091956
Ankrd40	0.144	0.290101		Ankrd40	0.169	0.394503
Ankrd42	-0.445	0.233523		Ankrd42	-0.329	0.55491
Ankrd44	-0.151	0.203802		Ankrd44	0.151	0.238123
Ankrd46	-0.25	0.504077		Ankrd46	-0.157	0.216541
Ankrd49	0.219	0.476848		Ankrd49	0.158	0.413181
Ankrd50	0.61	1.73146		Ankrd50	-0.123	0.261287
Ankrd52	0.539	0.564627		Ankrd52	-0.038	0.036278
Ankrd53	1.25	0.443659		Ankrd53	-2.42	0.871486
Ankrd54	-0.128	0.329883		Ankrd54	0.291	1.02891
Ankrd6	0.128	0.147472		Ankrd6	0.28	0.266401
Ankrd61	-0.46	0.499011		Ankrd61	0.604	0.442119
Ankrd9	0.483	0.623324		Ankrd9	0.0663	0.093389
Anks1	-0.0745	0.185518		Anks1	0.0678	0.162003
Anks3	0.168	0.366746		Anks3	0.112	0.292463
Anks6	0.403	0.39569		Anks6	0.534	0.482328
Ankzf1	0.268	0.35839		Ankzf1	-0.55	0.84406
Anln	-0.179	0.377903		Anln	0.879	2.0128
Ano10	0.0822	0.14776		Ano10	-0.467	1.37623
Ano3	0.587	0.237771		Ano3	3.79	1.32125
Ano6	0.278	0.285439		Ano6	-0.00335	0.020359
Ano7	1.51	0.909869		Ano7	1.21	1.19321
Ano8	0.519	1.75332		Ano8	0.0964	0.236303
Anp32-ps	0.0363	0.119811		Anp32-ps	-0.363	0.29923
Anp32a	-0.0833	0.077077		Anp32a	-0.123	0.272637
Anp32b	-0.293	0.573653		Anp32b	0.136	0.309962
Anp32b-ps1	-0.0923	0.04916		Anp32b-ps1	-0.00485	0.001407
Anp32e	0.064	0.090774		Anp32e	0.356	0.920441
Anpep	-0.161	0.358429		Anpep	-0.0203	0.497213
Antxr1	1.48	0.8992		Antxr1	0.652	0.53187
Antxr2	-0.177	0.258321		Antxr2	1.09	1.16962
Anxa1	0.179	0.379591		Anxa1	-0.512	0.354705
Anxa11	0.153	0.298805		Anxa11	-0.0918	0.160325
Anxa2	0.145	0.355629		Anxa2	-0.695	1.76166
Anxa3	-1.3	3.16121		Anxa3	2.31	4.84479
Anxa4	0.09	0.166381		Anxa4	0.211	0.572723
Anxa5	0.402	1.01182		Anxa5	-0.204	0.449433
Anxa6	-0.088	0.198528		Anxa6	-0.195	0.506028
Anxa7	-0.0632	0.149796		Anxa7	-0.305	1.13671
Anxa9	-0.0742	0.032395		Anxa9	-0.0855	0.011165
Aoc1	6.53	2.0677		Aoc1	-0.889	0.235499
Aoc2	0.274	0.414925		Aoc2	0.348	0.79768
Aoc3	-0.18	0.494706		Aoc3	-0.896	0.280276
Aopep	-0.135	0.268889		Aopep	0.237	0.484083
Ap1ar	0.139	0.175343		Ap1ar	0.455	0.700983
Ap1b1	0.112	0.165641		Ap1b1	-0.158	0.269314
Ap1g1	0.106	0.161322		Ap1g1	0.123	0.173154
Ap1g2	0.0064	0.006586		Ap1g2	0.0745	0.186507
Ap1m1	0.0999	0.196655		Ap1m1	0.244	0.645392
Ap1m2	0.367	0.333446		Ap1m2	-0.00896	0.071441
Ap1s1	-0.0116	0.030495		Ap1s1	0.0507	0.114346
Ap1s2	0.281	0.541527		Ap1s2	0.309	0.432044
Ap1s3	-0.374	0.739744		Ap1s3	0.389	0.847481
Ap2a1	0.137	0.356925		Ap2a1	0.135	0.430928
Ap2a2	-0.133	0.358613		Ap2a2	0.0562	0.110324
Ap2b1	0.114	0.223679		Ap2b1	0.17	0.397277
Ap2m1	0.0303	0.089242		Ap2m1	0.117	0.28551
Ap2m1-ps	0.0777	0.146425		Ap2m1-ps	0.112	0.276929
Ap2s1	0.08	0.22179		Ap2s1	-0.163	0.470322
Ap3b1	-0.0533	0.130053		Ap3b1	-0.0144	0.009335
Ap3d1	0.28	0.774375		Ap3d1	0.0693	0.151866
Ap3m1	-0.248	0.659106		Ap3m1	0.313	1.00129
Ap3m1-ps	0.0296	0.034707		Ap3m1-ps	0.0936	0.152849
Ap3m2	-0.17	0.250627		Ap3m2	-0.161	0.275067
Ap3s1	-0.062	0.122798		Ap3s1	0.197	0.430763
Ap3s1-ps1	-0.098	0.124556		Ap3s1-ps1	-0.05	0.076921
Ap3s1-ps2	0.169	0.180427		Ap3s1-ps2	-0.119	0.144901
Ap3s2	-0.0675	0.161064		Ap3s2	0.0288	0.09395
Ap4b1	-0.252	0.541597		Ap4b1	0.147	0.254218
Ap4e1	0.0884	0.162807		Ap4e1	-0.12	0.204933
Ap4m1	0.239	0.555784		Ap4m1	-0.102	0.266288
Ap4s1	-0.299	0.399084		Ap4s1	0.32	0.756013
Ap5b1	0.0897	0.159731		Ap5b1	0.352	0.903138
Ap5m1	0.0666	0.158729		Ap5m1	0.0295	0.069881
Ap5s1	-0.0603	0.115518		Ap5s1	-0.0389	0.010009
Ap5z1	0.0966	0.150009		Ap5z1	0.0745	0.11488
Apaf1	0.11	0.235476		Apaf1	0.275	0.346068
Apba1	-0.188	0.185754		Apba1	3.38	0.987761
Apba3	0.205	0.448112		Apba3	-0.355	1.03202
Apbb1	-0.0272	0.077119		Apbb1	-0.66	0.945791
Apbb1ip	-0.107	0.235952		Apbb1ip	-0.066	0.18392
Apbb2	0.455	0.345273		Apbb2	0.0403	0.008183
Apbb3	0.192	0.3323		Apbb3	-0.276	0.564463
Apc	0.259	0.431129		Apc	0.389	0.487219
Apc-ps1	1.75	1.01967		Apc-ps1	-3.89	1.07256
Apc2	0.294	0.33787		Apc2	1.16	1.62416
Apeh	0.0339	0.063017		Apeh	-0.0974	0.242994
Apex1	0.228	0.338635		Apex1	0.122	0.287579
Apex2	0.335	0.592345		Apex2	-0.0608	0.054974
Aph1a	0.14	0.342474		Aph1a	-0.187	0.604201
Aph1b	0.324	0.450382		Aph1b	-0.286	0.420125
Aph1c	-1.13	0.818795		Aph1c	-0.131	0.061794
Api5	0.0134	0.020235		Api5	0.0955	0.215334
Apip	-0.446	0.823226		Apip	0.301	0.723507
Aplf	-0.148	0.167606		Aplf	0.617	1.58197
Apln	-0.253	0.385682		Apln	-0.812	0.156936
Aplp1	-0.0753	0.177299		Aplp1	-0.941	2.36242
Aplp2	0.618	0.626276		Aplp2	0.53	0.343625
Apmap	0.0762	0.148386		Apmap	0.236	0.521573
Apoa1	-1.49	0.071768		Apoa1	0.962	0.028688
Apoa2	0.57	0.559831		Apoa2	-0.352	0.213132
Apob	0.0114	0.143706		Apob	-0.427	0.50125
Apobec1	1.06	0.713917		Apobec1	1.29	1.22155
Apobec3	-0.247	0.781283		Apobec3	0.306	1.17926
Apobr	0.308	0.803141		Apobr	-0.388	1.00464
Apoc1	-0.125	0.002184		Apoc1	-1.09	0.1864
Apoc3	-1.73	0.030402		Apoc3	1.05	0.222463
Apod	-1.75	0.200988		Apod	2.02	0.131482
Apoe	-0.386	0.123022		Apoe	0.138	0.148427
Apoh	-0.751	0.23286		Apoh	-0.315	0.396915
Apol10b	-1.1	0.724127		Apol10b	2.07	1.40974
Apol7e	1.24	0.767798		Apol7e	0.274	0.139247
Apol8	1.89	0.916748		Apol8	1.49	0.942691
Apol9a	2.53	1.27633		Apol9a	0.535	0.419556
Apol9b	1.69	1.05821		Apol9b	-0.296	0.282117
Apold1	0.741	0.753767		Apold1	-0.791	0.857291
Apon	0.0932	0.022692		Apon	-1.3	0.057518
Apoo	-0.733	0.7634		Apoo	0.742	0.792651
Apoo-ps	-0.269	0.398684		Apoo-ps	0.254	0.426796
Apool	-0.25	0.577989		Apool	0.112	0.108356
Apopt1	-0.236	0.506451		Apopt1	0.0166	0.008103
App	-0.637	0.708454		App	2.14	2.40617
Appbp2	0.0895	0.125685		Appbp2	0.0662	0.100179
Appl1	-0.0698	0.14483		Appl1	0.243	0.569263
Appl2	-0.193	0.143606		Appl2	-0.402	0.3974
Aprt	0.141	0.381265		Aprt	-0.0366	0.1046
Aptx	0.0236	0.04063		Aptx	-0.0626	0.099392
Aqp11	1.18	1.0433		Aqp11	-0.806	0.792159
Aqp3	1.61	2.15926		Aqp3	-0.457	0.564013
Aqp4	10.9	0.618729		Aqp4	1.64	0.080562
Aqp9	-1.36	2.21734		Aqp9	0.563	0.893341
Aqr	0.322	0.464162		Aqr	0.122	0.124552
Ar	-0.62	0.925887		Ar	1.15	1.41849
Araf	0.239	0.766597		Araf	0.0676	0.125935
Arap1	0.0766	0.199546		Arap1	-0.0107	0.027659
Arap2	-0.257	0.29477		Arap2	-0.259	0.341747
Arap3	-1.06	0.674411		Arap3	0.789	0.548009
Arc	-0.597	0.632633		Arc	2.04	2.0458
Arcn1	0.0765	0.093037		Arcn1	0.127	0.24828
Areg	0.828	0.515404		Areg	1.5	0.394606
Arel1	-0.261	0.425812		Arel1	0.241	0.444253
Arf1	-0.0257	0.033778		Arf1	-0.153	0.41764
Arf2	-0.184	0.209063		Arf2	0.589	1.49389
Arf3	-0.0422	0.079064		Arf3	0.179	0.322567
Arf4	-0.221	0.578494		Arf4	0.316	1.29376
Arf5	-0.33	0.827529		Arf5	0.292	0.754267
Arf6	-0.166	0.259651		Arf6	-0.0683	0.117503
Arfgap1	0.0426	0.096113		Arfgap1	-0.000679	0.015254
Arfgap2	0.0806	0.203599		Arfgap2	0.158	0.457993
Arfgap3	0.0284	0.012185		Arfgap3	-0.313	0.645079
Arfgef1	0.141	0.168918		Arfgef1	0.0368	0.038117
Arfgef2	0.188	0.269304		Arfgef2	0.194	0.130855
Arfgef3	0.435	0.378721		Arfgef3	-0.471	0.442955
Arfip1	-0.0362	0.033613		Arfip1	-0.142	0.343741
Arfip2	0.169	0.488009		Arfip2	-0.0124	0.037981
Arfrp1	-0.103	0.250871		Arfrp1	-0.193	0.560591
Arg1	-0.581	0.18408		Arg1	-2.46	0.81875
Arglu1	0.194	0.373178		Arglu1	-0.0358	0.048915
Arhgap1	0.134	0.18919		Arhgap1	0.14	0.288193
Arhgap10	-0.482	0.675499		Arhgap10	0.648	1.27475
Arhgap11a	0.516	0.777348		Arhgap11a	0.237	0.328005
Arhgap12	0.0313	0.075678		Arhgap12	-0.12	0.372381
Arhgap15	-0.515	1.86482		Arhgap15	-0.366	1.03138
Arhgap17	0.151	0.338996		Arhgap17	-0.163	0.375929
Arhgap18	-0.372	1.08089		Arhgap18	-0.2	0.475032
Arhgap19	0.0188	0.002733		Arhgap19	0.477	0.749821
Arhgap20	1.8	0.796088		Arhgap20	0.666	0.348134
Arhgap21	0.672	1.07454		Arhgap21	-0.105	0.096585
Arhgap23	0.641	0.761903		Arhgap23	0.224	0.219227
Arhgap24	0.698	0.325471		Arhgap24	-0.0214	0.037884
Arhgap25	-0.143	0.332485		Arhgap25	-0.259	0.778348
Arhgap26	0.292	0.469898		Arhgap26	-0.109	0.169623
Arhgap27	0.116	0.141651		Arhgap27	-0.0764	0.017224
Arhgap27os2	0.00249	0.009392		Arhgap27os2	-0.377	0.013908
Arhgap27os3	0.484	0.743223		Arhgap27os3	-0.403	0.643748
Arhgap29	0.34	0.236204		Arhgap29	-0.521	0.379451
Arhgap30	0.0962	0.204577		Arhgap30	-0.0911	0.208784
Arhgap31	0.985	1.14583		Arhgap31	0.615	0.460955
Arhgap32	-1.11	0.436304		Arhgap32	2.27	1.4827
Arhgap33	0.238	0.17435		Arhgap33	0.176	0.366468
Arhgap35	0.531	0.774374		Arhgap35	0.604	0.820337
Arhgap39	0.244	0.642473		Arhgap39	-0.103	0.257254
Arhgap4	-0.306	0.704384		Arhgap4	0.446	1.2049
Arhgap45	-0.00556	0.002279		Arhgap45	-0.0741	0.082347
Arhgap5	0.742	1.15648		Arhgap5	0.231	0.319167
Arhgap6	2.5	0.931115		Arhgap6	0.14	0.197471
Arhgap8	-9.66	0.492168		Arhgap8	11.3	0.50113
Arhgap9	-0.281	0.878306		Arhgap9	0.0638	0.171288
Arhgdia	0.107	0.178668		Arhgdia	0.0608	0.139166
Arhgdib	-0.291	0.488918		Arhgdib	0.0347	0.094977
Arhgdig	0.196	0.304413		Arhgdig	-0.73	1.33788
Arhgef1	-0.376	0.856381		Arhgef1	0.346	0.910084
Arhgef10	0.0846	0.053948		Arhgef10	-0.994	1.38241
Arhgef10l	0.32	0.161337		Arhgef10l	-0.55	0.329584
Arhgef11	0.512	0.832945		Arhgef11	-0.861	2.06554
Arhgef12	0.36	0.500952		Arhgef12	-0.117	0.157774
Arhgef17	0.212	0.175479		Arhgef17	1.05	2.13593
Arhgef18	-0.183	0.309206		Arhgef18	0.364	0.765469
Arhgef19	1.94	0.957062		Arhgef19	0.494	0.424737
Arhgef2	0.00293	0.004807		Arhgef2	0.352	1.34193
Arhgef25	-0.287	0.499543		Arhgef25	-0.0381	0.081376
Arhgef28	-1.44	0.082315		Arhgef28	3.27	0.930199
Arhgef3	-0.0753	0.104161		Arhgef3	0.516	0.806419
Arhgef33	0.174	0.439403		Arhgef33	2.17	1.28819
Arhgef39	-0.338	0.4498		Arhgef39	0.832	1.60988
Arhgef4	-0.187	0.193842		Arhgef4	-0.383	0.356667
Arhgef40	1.35	3.39626		Arhgef40	-0.0262	0.069896
Arhgef5	0.0856	0.079643		Arhgef5	0.827	0.934626
Arhgef6	-0.412	1.32701		Arhgef6	0.088	0.269344
Arhgef7	-0.108	0.204958		Arhgef7	-0.0331	0.036252
Arhgef9	-0.439	0.757384		Arhgef9	0.194	0.213181
Arid1a	0.229	0.275827		Arid1a	0.0177	0.055376
Arid1b	0.241	0.424454		Arid1b	0.135	0.25308
Arid2	0.398	0.943693		Arid2	0.0872	0.151615
Arid3a	0.351	0.886769		Arid3a	0.0826	0.114449
Arid3b	0.015	0.018561		Arid3b	-0.0435	0.085476
Arid4a	-0.176	0.42091		Arid4a	0.369	1.17172
Arid4b	-0.106	0.221416		Arid4b	0.266	0.603363
Arid5a	0.065	0.095757		Arid5a	-0.125	0.194315
Arid5b	0.171	0.273426		Arid5b	0.297	0.6625
Arih1	0.112	0.212323		Arih1	-0.0296	0.052478
Arih2	0.133	0.323911		Arih2	-0.372	1.29495
Arl1	-0.193	0.44494		Arl1	0.297	1.12006
Arl10	1.04	1.17006		Arl10	-0.28	0.210423
Arl13b	-0.0504	0.109771		Arl13b	0.4	0.519066
Arl14ep	-0.45	1.33858		Arl14ep	0.0792	0.167653
Arl15	0.419	0.340227		Arl15	0.684	0.909509
Arl16	0.425	0.96074		Arl16	-0.158	0.30277
Arl2	-0.117	0.203593		Arl2	-0.345	0.656495
Arl2bp	-0.039	0.064952		Arl2bp	0.357	1.08234
Arl3	0.041	0.035297		Arl3	-0.417	0.737815
Arl4a	-0.556	1.35414		Arl4a	0.284	0.430707
Arl4c	-1.03	3.14458		Arl4c	0.205	0.530952
Arl4d	-0.457	0.342231		Arl4d	1.02	0.928005
Arl5a	-0.584	1.50022		Arl5a	0.327	0.849729
Arl5b	0.102	0.236683		Arl5b	0.13	0.202169
Arl5c	-0.41	0.453485		Arl5c	-0.138	0.029489
Arl6	0.368	0.537467		Arl6	0.0899	0.169215
Arl6ip1	-0.167	0.27733		Arl6ip1	0.845	2.54044
Arl6ip4	-0.135	0.287276		Arl6ip4	0.147	0.409975
Arl6ip5	-0.229	0.565334		Arl6ip5	-0.075	0.16536
Arl6ip6	0.0967	0.203948		Arl6ip6	-0.0161	0.01026
Arl8a	0.223	0.686149		Arl8a	0.266	0.788969
Arl8b	-0.133	0.299045		Arl8b	0.174	0.481201
Armc1	0.0992	0.17224		Armc1	0.0435	0.051714
Armc10	-0.276	0.732039		Armc10	-0.06	0.073558
Armc5	0.272	0.362642		Armc5	0.0284	0.084416
Armc6	0.135	0.169055		Armc6	-0.138	0.184558
Armc7	0.0656	0.122728		Armc7	-0.269	0.736535
Armc8	0.146	0.163616		Armc8	0.18	0.30446
Armc9	0.286	0.385537		Armc9	-0.0562	0.096689
Armcx1	-0.824	0.541919		Armcx1	0.21	0.293143
Armcx2	0.179	0.168672		Armcx2	-0.624	0.917351
Armcx3	-0.332	0.817829		Armcx3	0.182	0.444409
Armcx4	-0.194	0.37066		Armcx4	-0.582	0.816503
Armcx5	0.276	0.441188		Armcx5	0.302	0.711366
Armcx6	-0.754	1.19738		Armcx6	0.319	0.82144
Armh3	0.0411	0.047331		Armh3	0.11	0.163638
Armt1	-0.00388	0.021079		Armt1	-0.103	0.23516
Arnt	0.0311	0.041629		Arnt	-0.0245	0.029199
Arnt2	-0.48	0.143476		Arnt2	1.81	1.24063
Arntl	1.21	3.37928		Arntl	0.429	0.943472
Arntl2	-0.0585	0.020697		Arntl2	0.164	0.178062
Arpc1a	0.0132	0.076589		Arpc1a	-0.0392	0.106011
Arpc1b	-0.115	0.240901		Arpc1b	-0.0604	0.145364
Arpc2	-0.243	0.521798		Arpc2	-0.0816	0.188682
Arpc3	-0.0196	0.021345		Arpc3	0.0455	0.08214
Arpc4	-0.225	0.346693		Arpc4	0.17	0.485804
Arpc5	-0.138	0.205353		Arpc5	0.129	0.351614
Arpc5l	-0.0108	0.016756		Arpc5l	0.0892	0.252873
Arpin	0.769	0.257926		Arpin	1.05	0.494627
Arpp19	-0.0239	0.04431		Arpp19	0.231	0.884745
Arrb1	0.127	0.160025		Arrb1	-1.14	1.69455
Arrb2	-0.09	0.208052		Arrb2	0.0839	0.208674
Arrdc1	0.135	0.148146		Arrdc1	-0.00974	0.040779
Arrdc2	0.204	0.314071		Arrdc2	-0.361	0.644215
Arrdc3	-0.184	0.226037		Arrdc3	1.67	1.85496
Arrdc4	-0.877	1.19173		Arrdc4	1.11	1.44882
Arsa	-0.166	0.37057		Arsa	0.0517	0.08789
Arsb	-0.0103	0.069046		Arsb	0.0114	0.045847
Arsg	0.105	0.014904		Arsg	-0.0203	0.10163
Arsk	-0.259	0.329277		Arsk	-0.0553	0.062821
Art2a	3.68	1.43967		Art2a	0.63	0.47471
Art2b	-0.668	0.666567		Art2b	1.11	0.762567
Art4	-0.339	0.352727		Art4	1.12	1.04915
Arv1	0.256	0.374032		Arv1	-0.209	0.335997
Arvcf	0.421	0.030511		Arvcf	-0.346	0.016078
Arxes2	0.0166	0.029654		Arxes2	0.359	0.615738
As3mt	-0.553	0.818632		As3mt	0.747	1.58361
Asah1	-0.0408	0.080339		Asah1	-0.251	0.928472
Asah2	-0.42	0.435266		Asah2	0.516	0.849207
Asap1	-0.108	0.191692		Asap1	0.351	0.552985
Asap2	0.104	0.177264		Asap2	0.0341	0.050771
Asap3	-0.687	0.584542		Asap3	1.99	2.2089
Asb1	0.142	0.136493		Asb1	0.12	0.138934
Asb13	0.206	0.489182		Asb13	-0.334	0.931108
Asb16	0.272	0.240971		Asb16	-1.44	1.88432
Asb2	-1.36	2.33763		Asb2	0.536	0.699382
Asb3	-0.258	0.552571		Asb3	-0.0953	0.202187
Asb6	0.142	0.429409		Asb6	0.0889	0.230923
Asb7	0.132	0.224721		Asb7	-0.147	0.265797
Asb8	-0.0692	0.135872		Asb8	0.173	0.499523
Ascc1	-0.242	0.607736		Ascc1	-0.169	0.269514
Ascc2	0.0146	0.02669		Ascc2	0.0878	0.242446
Ascc3	0.255	0.266212		Ascc3	-0.0742	0.031616
Ascl4	2.46	1.28801		Ascl4	1.34	1.20642
Asf1a	-0.0839	0.1671		Asf1a	0.242	0.700804
Asf1b	-0.02	0.015107		Asf1b	0.685	2.01572
Asgr2	-2.13	1.04996		Asgr2	1.9	0.737539
Ash1l	0.366	0.654751		Ash1l	0.209	0.295451
Ash2l	0.069	0.070171		Ash2l	0.14	0.304207
Asic1	1.34	1.02907		Asic1	-1.03	0.786864
Asic3	0.875	0.454202		Asic3	0.259	0.404395
Asl	0.137	0.350275		Asl	-0.205	0.692441
Asna1	0.0702	0.150159		Asna1	0.0787	0.218447
Asns	-0.412	0.556756		Asns	-0.993	3.23027
Asnsd1	-0.24	0.592473		Asnsd1	-0.105	0.196319
Asph	0.442	0.811827		Asph	-0.678	1.428
Aspm	-0.122	0.224938		Aspm	0.894	1.48657
Aspn	-0.447	0.008821		Aspn	-1.19	0.234142
Asprv1	-0.169	0.022112		Asprv1	-2.07	0.897704
Aspscr1	-0.136	0.376237		Aspscr1	-0.081	0.192639
Asrgl1	-0.0251	0.04222		Asrgl1	-0.25	0.611188
Ass1	0.0723	0.061175		Ass1	0.538	1.16106
Aste1	0.111	0.165624		Aste1	0.189	0.39597
Asxl1	0.244	0.563947		Asxl1	0.166	0.485676
Asxl2	0.21	0.459326		Asxl2	-0.333	1.12825
Atad1	-0.199	0.5404		Atad1	0.355	1.25715
Atad2	0.172	0.129679		Atad2	0.547	0.717281
Atad2b	0.183	0.4181		Atad2b	0.234	0.461195
Atad3a	0.426	0.914192		Atad3a	0.103	0.246274
Atad3aos	-0.175	0.034083		Atad3aos	-0.163	0.133551
Atad5	0.116	0.009912		Atad5	0.599	0.701127
Atat1	0.141	0.318478		Atat1	0.0156	0.02881
Atcay	0.274	0.512271		Atcay	0.124	0.2682
Atcayos	0.596	0.027215		Atcayos	-2.39	0.332653
Ate1	0.0795	0.151311		Ate1	0.246	0.537834
Atf1	-0.268	0.559224		Atf1	0.0737	0.16299
Atf1-ps	-0.237	0.266072		Atf1-ps	-0.00412	0.030468
Atf2	0.0452	0.019179		Atf2	0.187	0.316011
Atf3	-0.993	1.83164		Atf3	1.49	2.93583
Atf4	0.114	0.247652		Atf4	-0.538	1.79865
Atf5	-0.0992	0.170927		Atf5	-0.617	1.45152
Atf6	0.501	0.704616		Atf6	-0.652	1.0671
Atf6b	-0.05	0.110376		Atf6b	0.218	0.633922
Atf7	0.366	0.632426		Atf7	0.215	0.193251
Atf7ip	0.0147	0.104322		Atf7ip	0.147	0.225686
Atg10	-0.405	0.602389		Atg10	0.0273	0.082133
Atg101	0.304	0.701106		Atg101	-0.103	0.205231
Atg12	-0.209	0.611063		Atg12	0.197	0.444136
Atg13	0.0699	0.113706		Atg13	0.0708	0.092088
Atg14	0.13	0.142128		Atg14	0.136	0.187043
Atg16l1	0.234	0.68312		Atg16l1	0.0822	0.210721
Atg16l2	-0.0949	0.184849		Atg16l2	0.164	0.325022
Atg2a	0.255	0.526794		Atg2a	0.0335	0.073847
Atg2b	0.299	0.83615		Atg2b	-0.271	0.813237
Atg3	-0.303	0.728119		Atg3	0.169	0.50975
Atg4a	0.133	0.190885		Atg4a	-0.403	0.797332
Atg4a-ps	-0.0596	0.090424		Atg4a-ps	-0.331	0.80806
Atg4b	0.0564	0.141091		Atg4b	0.0415	0.095481
Atg4c	-0.168	0.199033		Atg4c	-0.176	0.18004
Atg4d	0.235	0.62502		Atg4d	-0.154	0.377114
Atg5	-0.122	0.180772		Atg5	0.172	0.474213
Atg7	0.339	0.974545		Atg7	-0.00236	0.010711
Atg9a	0.164	0.414422		Atg9a	-0.208	0.663518
Atg9b	0.447	0.679308		Atg9b	0.419	1.01235
Atic	0.0731	0.104302		Atic	0.0807	0.220783
Atl1	-0.157	0.046058		Atl1	0.653	0.65955
Atl2	0.0178	0.011242		Atl2	0.287	0.677933
Atl3	-0.083	0.139263		Atl3	0.522	0.785741
Atm	-0.331	0.390609		Atm	0.0863	0.068893
Atmin	-0.143	0.288549		Atmin	0.354	0.844479
Atn1	0.125	0.291463		Atn1	0.383	1.36493
Atox1	0.0409	0.115194		Atox1	0.416	1.33343
Atp10a	-0.0336	0.028172		Atp10a	-0.0221	0.063673
Atp10d	1.13	2.78906		Atp10d	-1.21	2.55771
Atp11a	0.172	0.375087		Atp11a	0.791	1.8071
Atp11b	-0.554	1.32294		Atp11b	0.0936	0.245622
Atp11c	0.0118	0.005967		Atp11c	0.649	1.20888
Atp13a1	0.0282	0.068426		Atp13a1	0.451	1.83127
Atp13a2	0.197	0.54021		Atp13a2	0.108	0.262169
Atp13a3	0.141	0.089606		Atp13a3	0.215	0.28569
Atp1a1	0.331	0.642181		Atp1a1	-0.14	0.220429
Atp1a2	0.911	0.423975		Atp1a2	0.705	0.428861
Atp1a3	-0.0258	0.061849		Atp1a3	0.789	1.37759
Atp1b1	0.511	0.1705		Atp1b1	1.58	1.28368
Atp1b2	-0.473	0.301467		Atp1b2	0.294	0.002065
Atp1b3	-0.205	0.543084		Atp1b3	0.221	0.694388
Atp23	-0.241	0.312217		Atp23	0.0708	0.101802
Atp2a1	-0.632	0.33431		Atp2a1	-0.246	0.139221
Atp2a2	0.503	0.550692		Atp2a2	-0.11	0.045031
Atp2a3	-0.0513	0.075798		Atp2a3	-0.405	1.1748
Atp2b1	0.124	0.292472		Atp2b1	-0.104	0.245503
Atp2b4	0.256	0.44178		Atp2b4	-0.386	0.81259
Atp2c1	0.00743	0.009488		Atp2c1	0.109	0.217491
Atp4a	-0.491	0.30044		Atp4a	-0.225	0.607702
Atp5a1	-0.0757	0.100364		Atp5a1	0.0815	0.183857
Atp5b	-0.0231	0.033312		Atp5b	0.21	0.406367
Atp5c1	-0.276	0.847453		Atp5c1	0.063	0.122459
Atp5d	-0.162	0.3107		Atp5d	-0.326	0.719664
Atp5e	-0.105	0.155576		Atp5e	-0.15	0.240639
Atp5g1	0.0564	0.094014		Atp5g1	0.309	0.706099
Atp5g2	-0.658	0.737705		Atp5g2	0.442	0.443352
Atp5g3	-0.0711	0.050411		Atp5g3	0.251	0.932159
Atp5h	-0.0764	0.121987		Atp5h	0.0184	0.003923
Atp5j	-0.141	0.290049		Atp5j	0.385	1.56852
Atp5j2	-0.159	0.343798		Atp5j2	0.321	0.874698
Atp5k	-0.0798	0.08713		Atp5k	0.116	0.207833
Atp5l	-0.15	0.305535		Atp5l	0.303	0.609412
Atp5md	0.0194	0.066332		Atp5md	0.107	0.201614
Atp5mpl	-0.153	0.250139		Atp5mpl	0.272	0.488797
Atp5o	-0.144	0.251251		Atp5o	0.172	0.499138
Atp5pb	-0.304	0.684336		Atp5pb	-0.203	0.591474
Atp5pb-ps	-0.313	0.599723		Atp5pb-ps	-0.0956	0.213375
Atp6ap1	0.133	0.314831		Atp6ap1	-0.0538	0.11101
Atp6ap2	-0.128	0.13931		Atp6ap2	0.472	1.03279
Atp6v0a1	0.984	1.42305		Atp6v0a1	-1.07	1.49875
Atp6v0a2	0.0482	0.021993		Atp6v0a2	0.365	0.783672
Atp6v0b	-0.153	0.301269		Atp6v0b	0.184	0.536678
Atp6v0c	-0.0697	0.06122		Atp6v0c	0.177	0.61545
Atp6v0c-ps2	-0.0627	0.056405		Atp6v0c-ps2	0.371	0.910604
Atp6v0d1	-0.224	0.42601		Atp6v0d1	0.0879	0.254832
Atp6v0d2	2.63	2.18584		Atp6v0d2	-0.896	0.888727
Atp6v0e	-0.0637	0.141857		Atp6v0e	0.151	0.412214
Atp6v0e2	-3.79	1.45275		Atp6v0e2	4.44	1.24949
Atp6v1a	0.142	0.15694		Atp6v1a	0.134	0.159991
Atp6v1b1	3.92	1.45221		Atp6v1b1	0.166	0.150102
Atp6v1b2	0.0181	0.044903		Atp6v1b2	0.0388	0.044035
Atp6v1c1	-0.138	0.211376		Atp6v1c1	0.194	0.427196
Atp6v1d	-0.191	0.41587		Atp6v1d	-0.0324	0.085148
Atp6v1e1	-0.0194	0.03162		Atp6v1e1	0.0625	0.176735
Atp6v1f	-0.0994	0.177635		Atp6v1f	0.0382	0.067967
Atp6v1g1	-0.0607	0.121975		Atp6v1g1	0.11	0.251077
Atp6v1g2	0.184	0.123125		Atp6v1g2	-0.399	0.387554
Atp6v1h	-0.709	1.61321		Atp6v1h	0.352	0.83683
Atp7a	0.469	0.602212		Atp7a	0.306	0.16604
Atp7b	-0.318	0.144712		Atp7b	-1.35	0.984681
Atp8a1	-0.479	0.760582		Atp8a1	0.583	1.17175
Atp8a2	-0.564	0.491214		Atp8a2	0.288	0.271236
Atp8b2	0.349	0.839108		Atp8b2	-0.387	0.961659
Atp8b4	0.459	0.707514		Atp8b4	-1.78	2.7895
Atp9a	-0.17	0.286031		Atp9a	0.443	0.655388
Atp9b	0.0408	0.104074		Atp9b	0.118	0.284051
Atpaf1	-0.146	0.30374		Atpaf1	0.385	0.94525
Atpaf2	0.0473	0.082605		Atpaf2	0.417	1.22933
Atpif1	-0.0796	0.143489		Atpif1	0.308	0.684156
Atpsckmt	-0.00474	0.029731		Atpsckmt	-0.0168	0.02661
Atr	-0.496	0.607164		Atr	0.376	1.00118
Atraid	0.0578	0.134939		Atraid	-0.602	2.06011
Atrip	0.339	0.934406		Atrip	0.0407	0.079984
Atrn	0.412	0.54007		Atrn	0.374	0.279161
Atrnl1	0.525	0.795542		Atrnl1	-0.349	0.467351
Atrx	0.259	0.516632		Atrx	0.032	0.049356
Atxn1	0.0714	0.030452		Atxn1	0.348	0.656944
Atxn10	-0.0772	0.141046		Atxn10	0.179	0.589087
Atxn1l	0.437	0.901334		Atxn1l	0.168	0.224953
Atxn2	0.19	0.38245		Atxn2	0.232	0.700895
Atxn2l	0.172	0.395427		Atxn2l	-0.0537	0.134771
Atxn3	0.225	0.348073		Atxn3	0.00814	0.055688
Atxn7	0.132	0.33205		Atxn7	0.343	0.585121
Atxn7l1	0.127	0.319632		Atxn7l1	0.18	0.542941
Atxn7l1os2	0.197	0.230535		Atxn7l1os2	0.273	0.500874
Atxn7l2	0.126	0.112045		Atxn7l2	-0.297	0.301815
Atxn7l3	0.244	0.559555		Atxn7l3	-0.154	0.335677
Atxn7l3b	0.0784	0.1439		Atxn7l3b	0.246	0.435351
Auh	-0.829	3.11817		Auh	0.0795	0.141621
Aunip	0.00622	0.010661		Aunip	0.603	1.67164
Aup1	-0.00116	0.009593		Aup1	-0.0708	0.147509
Aurka	-0.378	0.493434		Aurka	0.641	1.1758
Aurkaip1	-0.154	0.368121		Aurkaip1	-0.00846	0.0291
Aurkb	-0.0421	0.114856		Aurkb	0.359	1.04733
Auts2	-0.627	0.029793		Auts2	-0.108	0.213056
Aven	-0.0517	0.01041		Aven	0.0857	0.196002
Avil	-2.5	1.79836		Avil	0.626	0.343813
Avl9	0.265	0.480655		Avl9	-0.038	0.053218
Avpi1	1.75	3.57977		Avpi1	-0.234	0.334031
Avpr1a	0.573	0.349209		Avpr1a	1.16	1.03042
Avpr2	-0.0841	0.091906		Avpr2	0.219	0.303615
Awat2	-3.11	1.20467		Awat2	0.673	0.020318
Axdnd1	1.81	0.863135		Axdnd1	-1.84	0.839637
Axin1	0.177	0.188016		Axin1	-0.0119	0.029439
Axin2	0.342	0.439176		Axin2	-0.722	1.03603
Axl	0.335	0.925601		Axl	0.383	0.935964
Azgp1	-1.46	0.025631		Azgp1	0.0458	0.203334
Azi2	-0.281	0.96511		Azi2	0.244	0.907106
Azin1	0.0373	0.031811		Azin1	0.213	0.340164
Azin2	-0.446	0.772864		Azin2	1.87	3.71932
B020010K11Rik	0.18	0.01143		B020010K11Rik	0.232	0.349144
B130021K23Rik	0.277	0.411851		B130021K23Rik	-0.256	0.269492
B130034C11Rik	-0.0535	0.039118		B130034C11Rik	-0.115	0.086155
B130046B21Rik	-0.0932	0.119874		B130046B21Rik	0.2	0.22215
B130055M24Rik	0.875	0.936826		B130055M24Rik	0.0379	0.000111
B230118H07Rik	0.225	0.206918		B230118H07Rik	-0.0271	0.00832
B230206L02Rik	-0.356	0.019495		B230206L02Rik	1.1	0.768596
B230217C12Rik	-0.345	0.426827		B230217C12Rik	-0.179	0.140331
B230217O12Rik	0.753	0.600593		B230217O12Rik	-0.441	0.267641
B230219D22Rik	0.201	0.439387		B230219D22Rik	-0.0264	0.049802
B230303A05Rik	-1.03	0.216294		B230303A05Rik	-1.99	0.837357
B230303O12Rik	1.29	0.858478		B230303O12Rik	-1.09	0.76492
B230307C23Rik	0.167	0.244101		B230307C23Rik	-0.17	0.258319
B230317F23Rik	11.8	1.83305		B230317F23Rik	-2.1	1.07987
B230354K17Rik	0.592	1.03894		B230354K17Rik	0.278	0.504116
B230369F24Rik	-1.65	0.692912		B230369F24Rik	2.37	0.925272
B230377A18Rik	-1.33	0.316327		B230377A18Rik	3.2	0.416508
B2m	-0.748	1.41311		B2m	1.12	2.09586
B330016D10Rik	0.39	0.34799		B330016D10Rik	-0.859	0.911108
B3galnt1	-0.771	0.336449		B3galnt1	1.29	1.21821
B3galnt2	0.237	0.800469		B3galnt2	-0.0538	0.150747
B3galt2	4.35	4.53211		B3galt2	-1.42	2.1033
B3galt4	-0.272	0.448446		B3galt4	0.172	0.218768
B3galt5	4.68	1.6605		B3galt5	-2.32	1.84957
B3galt6	-0.0445	0.060764		B3galt6	-0.11	0.124005
B3gat2	-0.232	0.134031		B3gat2	0.24	0.194708
B3gat3	-0.19	0.457799		B3gat3	0.0221	0.066929
B3glct	0.0822	0.156221		B3glct	0.155	0.071202
B3gnt2	0.0245	0.004951		B3gnt2	0.386	0.640564
B3gnt3	0.205	0.340661		B3gnt3	-0.143	0.22625
B3gnt5	0.634	1.1294		B3gnt5	-0.24	0.41499
B3gnt8	0.523	0.758082		B3gnt8	-0.987	1.77594
B3gnt9	0.377	0.411084		B3gnt9	-0.474	0.587458
B3gntl1	0.274	0.19156		B3gntl1	-0.494	0.42802
B430218F22Rik	1.09	0.441703		B430218F22Rik	0.115	0.594932
B430219N15Rik	0.126	0.153673		B430219N15Rik	-0.377	0.225031
B430305J03Rik	1.99	1.10368		B430305J03Rik	-1.31	0.715443
B430306N03Rik	-0.5	0.666178		B430306N03Rik	-0.877	0.76641
B430319F04Rik	0.732	0.3898		B430319F04Rik	0.261	0.522202
B4galnt1	-0.483	1.90785		B4galnt1	0.534	2.25754
B4galnt4	-0.427	0.655993		B4galnt4	-1.06	1.31714
B4galt1	0.531	0.990074		B4galt1	-0.125	0.144585
B4galt2	0.286	0.341318		B4galt2	-0.146	0.146103
B4galt3	0.143	0.339266		B4galt3	-0.361	1.19324
B4galt4	-0.441	0.562105		B4galt4	0.389	0.298973
B4galt5	-0.239	0.659399		B4galt5	0.0633	0.163038
B4galt7	0.0628	0.073972		B4galt7	-0.212	0.418529
B4gat1	0.122	0.266734		B4gat1	-0.508	1.25552
B630019K06Rik	-0.0434	0.075094		B630019K06Rik	0.285	0.270059
B930036N10Rik	-0.752	0.566898		B930036N10Rik	0.162	0.186834
B930059L03Rik	1.52	0.882802		B930059L03Rik	-1.36	0.743001
B930094E09Rik	0.825	0.036491		B930094E09Rik	-0.292	0.00669
B930095G15Rik	0.0649	0.015755		B930095G15Rik	0.239	0.316704
B9d1	-0.124	0.122171		B9d1	0.205	0.089236
B9d2	-0.209	0.246201		B9d2	0.0599	0.018319
BC002059	-0.27	0.41104		BC002059	-0.18	0.180539
BC003965	0.466	1.37556		BC003965	-0.0514	0.135903
BC004004	-0.476	1.09802		BC004004	0.689	2.27614
BC005537	-0.215	0.667264		BC005537	0.283	0.889967
BC005624	0.039	0.108208		BC005624	0.154	0.37147
BC016579	8.3	0.130261		BC016579	2.94	0.286079
BC017158	0.316	0.697088		BC017158	-0.195	0.403284
BC022960	-0.137	0.114845		BC022960	1.24	1.25483
BC023105	-2.08	0.951986		BC023105	3.98	1.51984
BC024063	0.076	0.096869		BC024063	0.162	0.125996
BC024978	0.0509	0.103331		BC024978	0.48	0.699898
BC025920	0.0613	0.057018		BC025920	-0.186	0.221628
BC029722	0.263	0.696065		BC029722	-0.446	1.59982
BC030343	2.17	1.20941		BC030343	-1.96	1.06956
BC031181	-0.0342	0.01429		BC031181	0.182	0.363836
BC034090	-0.0918	0.074908		BC034090	0.916	1.30449
BC035044	-0.967	0.847919		BC035044	1.19	0.947484
BC037032	1.38	0.70746		BC037032	1.49	0.319972
BC037039	1.92	1.4947		BC037039	-1.81	1.38171
BC037704	0.139	0.07545		BC037704	-3.11	1.16694
BC043934	-0.288	0.29649		BC043934	-0.0913	0.090856
BC048403	0.0823	0.145884		BC048403	0.196	0.169977
BC048644	1.64	0.813778		BC048644	0.0811	0.154673
BC049715	0.167	0.04534		BC049715	1	0.969879
BC051226	-0.12	0.093847		BC051226	0.0243	0.030356
BC051537	0.431	0.300659		BC051537	0.744	0.5845
BC052040	0.011	0.019598		BC052040	-0.0105	0.026052
BC055308	-0.406	0.477604		BC055308	0.694	0.364262
BC055324	-0.0377	0.108066		BC055324	0.571	0.82231
BC064078	-0.44	0.348321		BC064078	2.54	1.73977
BC065397	0.724	0.616662		BC065397	-0.104	0.045575
BC085271	0.403	0.195333		BC085271	-0.148	0.020572
BC147527	-2.3	1.10224		BC147527	2.21	1.05006
BE692007	-0.191	0.044173		BE692007	-0.201	0.586591
BX666061.1	1.01	0.029873		BX666061.1	-0.369	0.267549
Baalc	-0.111	0.068453		Baalc	-3.07	1.27797
Babam1	0.0302	0.078609		Babam1	0.117	0.356161
Babam2	-0.479	1.33713		Babam2	-0.0973	0.224248
Bace1	0.129	0.213727		Bace1	0.241	0.22607
Bace2	0.512	0.297681		Bace2	0.661	0.314592
Bach1	-0.586	0.972715		Bach1	0.826	1.15759
Bach2	0.368	0.567353		Bach2	0.143	0.086443
Bach2it1	1.38	0.609963		Bach2it1	-2.28	0.724259
Bach2os	2.31	0.78101		Bach2os	0.0508	0.191845
Bad	0.212	0.471491		Bad	-0.167	0.40378
Bag1	-0.0445	0.044412		Bag1	0.359	1.42249
Bag2	-0.0636	0.040191		Bag2	-0.446	0.977775
Bag3	0.0526	0.09024		Bag3	-0.00175	0.018784
Bag4	0.0649	0.072846		Bag4	0.284	0.60156
Bag5	0.00086	0.003441		Bag5	0.0891	0.192457
Bag6	0.0882	0.135355		Bag6	0.101	0.211476
Bahcc1	-0.419	0.18484		Bahcc1	-0.113	0.08889
Bahd1	-0.0347	0.054355		Bahd1	0.269	0.71089
Baiap2	-0.471	1.18035		Baiap2	0.708	1.85537
Baiap2l1	1.86	0.411335		Baiap2l1	0.126	0.256888
Baiap2l2	0.686	0.548815		Baiap2l2	-1.18	0.7764
Baiap3	-1.66	1.08538		Baiap3	0.204	0.250133
Bak1	-0.0574	0.107036		Bak1	0.152	0.332419
Bambi	1.01	1.18127		Bambi	-0.361	0.408555
Bambi-ps1	0.0402	0.144698		Bambi-ps1	-0.693	0.533265
Banf1	-0.054	0.036252		Banf1	0.351	1.16363
Bank1	0.284	0.097824		Bank1	0.517	0.219744
Banp	-0.152	0.280187		Banp	0.082	0.145509
Bap1	0.155	0.364286		Bap1	-0.0638	0.123385
Bard1	0.0797	0.088101		Bard1	0.68	1.8682
Barx2	2.04	1.06012		Barx2	-1.85	1.09161
Basp1	0.479	0.881942		Basp1	-0.378	0.622996
Batf	0.0795	0.214687		Batf	-0.0862	0.239717
Batf3	-0.411	0.848011		Batf3	-0.0869	0.199247
Bax	0.168	0.39065		Bax	0.274	0.852492
Baz1a	0.116	0.107052		Baz1a	0.216	0.322061
Baz1b	0.115	0.223129		Baz1b	0.168	0.320714
Baz2a	0.188	0.417636		Baz2a	-0.0943	0.228154
Baz2b	0.444	1.02059		Baz2b	-0.142	0.294874
Bbc3	0.768	1.88305		Bbc3	0.664	0.789388
Bbip1	-0.0631	0.076235		Bbip1	0.267	0.744032
Bbof1	-2.19	0.981329		Bbof1	0.582	0.048187
Bbs1	0.0741	0.064949		Bbs1	0.105	0.062186
Bbs10	0.201	0.22338		Bbs10	0.229	0.252491
Bbs12	-0.0511	0.066567		Bbs12	-0.235	0.345223
Bbs2	-0.606	0.975072		Bbs2	0.199	0.278488
Bbs4	0.517	1.20864		Bbs4	-0.253	0.53911
Bbs5	-0.0951	0.022272		Bbs5	-0.206	0.271867
Bbs7	0.126	0.044515		Bbs7	1.14	1.40857
Bbs9	0.449	1.04813		Bbs9	-0.381	0.924384
Bbx	-0.055	0.033807		Bbx	0.348	0.465559
Bcam	-0.341	0.885591		Bcam	0.613	1.78728
Bcap29	-0.088	0.143244		Bcap29	0.303	0.834403
Bcap31	-0.154	0.286228		Bcap31	0.376	1.58447
Bcar1	1.85	1.60783		Bcar1	-1.13	2.02847
Bcar3	1.06	0.72711		Bcar3	0.658	0.318186
Bcas1	0.478	0.471305		Bcas1	-1.6	1.90161
Bcas2	-0.075	0.153331		Bcas2	0.117	0.335696
Bcas3	0.182	0.287946		Bcas3	-0.179	0.296019
Bcat1	-0.000636	0.012691		Bcat1	-0.766	2.06257
Bcat2	-0.0822	0.180155		Bcat2	-0.161	0.318143
Bccip	0.211	0.495736		Bccip	0.0312	0.043627
Bcdin3d	0.239	0.526028		Bcdin3d	-0.00619	0.033512
Bckdha	0.232	0.584165		Bckdha	-0.31	0.80759
Bckdhb	0.256	0.102719		Bckdhb	-0.312	0.272106
Bckdk	0.097	0.210996		Bckdk	0.277	0.960115
Bcl10	0.0618	0.127419		Bcl10	-0.0448	0.094579
Bcl11b	0.121	0.307876		Bcl11b	0.42	1.27793
Bcl2	-0.345	0.707058		Bcl2	0.153	0.412536
Bcl2a1b	-0.346	0.335772		Bcl2a1b	1.01	2.18772
Bcl2a1d	0.285	0.469174		Bcl2a1d	0.257	0.079311
Bcl2l1	-0.0452	0.114348		Bcl2l1	0.497	1.25747
Bcl2l11	-0.139	0.249784		Bcl2l11	0.0222	0.109319
Bcl2l12	-0.0652	0.093167		Bcl2l12	0.302	0.501265
Bcl2l13	0.0882	0.110066		Bcl2l13	0.19	0.343691
Bcl2l14	-0.483	0.745187		Bcl2l14	1.24	2.19626
Bcl2l15	0.618	0.562542		Bcl2l15	0.837	0.676823
Bcl2l2	0.232	0.63991		Bcl2l2	-0.331	1.12082
Bcl3	-0.063	0.145494		Bcl3	-0.179	0.361707
Bcl6	1.08	2.03045		Bcl6	-0.178	0.330447
Bcl6b	-0.669	0.378876		Bcl6b	2.03	1.71755
Bcl7a	0.0375	0.020396		Bcl7a	0.131	0.221041
Bcl7b	0.0342	0.079119		Bcl7b	0.28	1.01663
Bcl7c	-0.435	1.345		Bcl7c	0.415	1.60354
Bcl9	-0.00527	0.017479		Bcl9	-0.383	0.844188
Bcl9l	0.101	0.192157		Bcl9l	0.302	0.754072
Bclaf1	0.147	0.233611		Bclaf1	0.265	0.488885
Bclaf3	0.0665	0.162779		Bclaf3	0.304	0.968696
Bcor	0.385	0.77925		Bcor	0.317	0.328419
Bcorl1	0.453	1.09358		Bcorl1	-0.166	0.467779
Bcr	-0.145	0.361743		Bcr	0.0325	0.057652
Bcs1l	-0.127	0.220265		Bcs1l	-0.234	0.300614
Bdh1	0.256	0.614196		Bdh1	-0.2	0.500272
Bdh2	1.38	0.824113		Bdh2	-0.207	0.064758
Bdp1	0.502	0.511264		Bdp1	-0.0572	0.043521
Becn1	0.00361	0.016236		Becn1	0.0828	0.196261
Begain	-0.649	0.730339		Begain	0.965	1.11467
Bend3	0.615	0.480605		Bend3	0.347	0.336856
Bend4	-0.695	1.97082		Bend4	-0.0887	0.194983
Bend5	-0.219	0.258751		Bend5	-0.128	0.07177
Bend6	-0.69	0.916562		Bend6	0.509	0.719763
Bet1	0.139	0.296199		Bet1	0.155	0.438948
Bet1l	-0.0674	0.107569		Bet1l	0.159	0.450884
Bex3	-0.413	1.13563		Bex3	-0.23	0.703111
Bfar	-0.0713	0.174971		Bfar	-0.00888	0.021902
Bfsp1	2.63	0.044855		Bfsp1	1.11	0.016338
Bfsp2	-1.58	1.23013		Bfsp2	0.605	0.14851
Bgn	-1.5	0.045878		Bgn	2.01	0.768229
Bhlha15	0.185	0.164539		Bhlha15	0.0892	0.045303
Bhlhb9	0.319	0.388454		Bhlhb9	-0.136	0.094021
Bhlhe40	0.491	1.25345		Bhlhe40	-0.252	0.587486
Bhlhe41	-1.94	0.823696		Bhlhe41	2.96	2.35446
Bhmt	0.0254	0.282206		Bhmt	-1.49	0.064886
Bicd1	0.386	0.206024		Bicd1	-0.114	0.046739
Bicd2	0.348	0.603786		Bicd2	-0.0161	0.006165
Bicdl1	0.121	0.267361		Bicdl1	-0.036	0.067946
Bicra	0.167	0.336152		Bicra	-0.166	0.394282
Bicral	0.101	0.217339		Bicral	-0.132	0.30398
Bid	-0.786	2.07394		Bid	0.65	1.59893
Bik	0.947	1.20197		Bik	-0.0163	0.013066
Bin1	-0.199	0.38688		Bin1	0.476	1.38323
Bin2	0.102	0.174627		Bin2	-0.00122	0.018399
Bin3	0.103	0.239296		Bin3	-0.19	0.522675
Birc2	-0.364	0.443246		Birc2	-0.0398	0.094299
Birc3	0.189	0.360818		Birc3	0.133	0.112256
Birc5	-0.188	0.197005		Birc5	0.867	2.26308
Birc6	0.325	0.587069		Birc6	-0.116	0.241177
Bivm	-0.0728	0.161931		Bivm	0.134	0.351527
Blcap	0.745	2.57069		Blcap	-0.00517	0.056073
Blm	0.162	0.206755		Blm	0.369	0.744766
Blmh	-0.0792	0.131769		Blmh	-0.00126	0.00342
Bloc1s1	-0.364	0.6856		Bloc1s1	0.158	0.264201
Bloc1s2	0.0346	0.045356		Bloc1s2	0.126	0.341702
Bloc1s2-ps	-0.0587	0.099316		Bloc1s2-ps	0.0776	0.076603
Bloc1s3	-0.0102	0.007958		Bloc1s3	-0.0857	0.200333
Bloc1s4	-0.071	0.088177		Bloc1s4	0.525	1.50851
Bloc1s5	-0.476	1.17218		Bloc1s5	0.179	0.283608
Bloc1s6	-0.252	0.704105		Bloc1s6	0.0494	0.133936
Blvra	-0.264	0.587957		Blvra	0.315	0.936057
Blvrb	-0.324	0.414967		Blvrb	-0.902	0.697892
Blzf1	0.0673	0.138677		Blzf1	0.276	0.821778
Bmerb1	-1.07	1.7444		Bmerb1	0.0184	0.104385
Bmf	0.0726	0.026744		Bmf	0.412	0.236575
Bmi1	-0.0195	0.043579		Bmi1	0.494	1.4846
Bmp1	1.41	1.77225		Bmp1	1.31	1.40735
Bmp2k	-0.236	0.532908		Bmp2k	0.658	1.58844
Bmp7	-1.7	1.03898		Bmp7	1.36	1.03163
Bmpr1a	0.221	0.371413		Bmpr1a	0.174	0.310438
Bmpr2	0.569	1.05488		Bmpr2	-0.163	0.208883
Bms1	0.0396	0.038144		Bms1	0.308	0.660683
Bmt2	-0.198	0.54662		Bmt2	0.173	0.263617
Bmyc	0.517	1.36891		Bmyc	0.108	0.11715
Bnip1	-0.0944	0.215459		Bnip1	0.15	0.277988
Bnip2	0.14	0.319363		Bnip2	-0.104	0.246178
Bnip3	-0.0554	0.01585		Bnip3	-1.23	1.49181
Bnip3l	-0.0416	0.046814		Bnip3l	-0.67	1.68143
Bnip3l-ps	-0.025	0.029574		Bnip3l-ps	-0.896	2.8549
Bnip5	-0.381	1.22409		Bnip5	0.138	0.35215
Bod1	-0.237	0.414129		Bod1	0.256	0.598875
Bod1l	0.254	0.292978		Bod1l	0.0794	0.089643
Bok	0.662	0.520416		Bok	-3.92	1.36193
Bola1	-0.193	0.312982		Bola1	0.325	0.465981
Bola2	-0.00433	0.064134		Bola2	-0.192	0.456926
Bola3	0.0891	0.176489		Bola3	0.233	0.451991
Bop1	0.291	0.466907		Bop1	0.0571	0.154547
Bora	0.162	0.393732		Bora	0.317	1.01942
Borcs5	-0.152	0.28575		Borcs5	-0.0974	0.169763
Borcs6	-0.0192	0.088715		Borcs6	-0.269	0.433292
Borcs7	-0.119	0.162246		Borcs7	-0.156	0.244505
Borcs8	0.0217	0.038666		Borcs8	-0.06	0.080993
Bpgm	0.0656	0.168021		Bpgm	-0.0779	0.193667
Bphl	0.211	0.19827		Bphl	-0.254	0.238477
Bpifc	3.48	1.83587		Bpifc	-0.31	0.073936
Bpnt1	0.577	0.958967		Bpnt1	-0.307	0.464366
Bptf	0.264	0.361016		Bptf	-0.325	0.43717
Braf	-0.0897	0.036327		Braf	0.23	0.344136
Brap	0.199	0.545464		Brap	0.229	0.786172
Brat1	0.0323	0.032041		Brat1	-0.0425	0.050066
Brca1	-0.0612	0.189447		Brca1	0.93	1.37842
Brca2	0.127	0.131235		Brca2	0.981	1.84588
Brcc3	-0.0212	0.030484		Brcc3	0.278	0.979039
Brd1	0.265	0.625956		Brd1	-0.0273	0.05162
Brd2	0.15	0.190992		Brd2	-0.018	0.009019
Brd3	0.317	0.662948		Brd3	0.15	0.266805
Brd3os	-0.275	0.144449		Brd3os	-0.652	0.63382
Brd4	0.141	0.223513		Brd4	0.195	0.457983
Brd7	0.0486	0.119474		Brd7	0.228	0.794919
Brd8	-0.000967	0.000311		Brd8	0.415	1.1554
Brd8dc	1.52	0.691033		Brd8dc	0.564	0.333615
Brd9	-0.000827	0.007188		Brd9	0.00205	0.047151
Brdt	-1.1	1.73906		Brdt	0.0513	0.08518
Brf1	0.272	0.778292		Brf1	0.0503	0.080166
Brf2	0.276	0.581179		Brf2	0.168	0.292009
Bri3	-0.171	0.264542		Bri3	-0.0614	0.11779
Bri3bp	-0.0803	0.189207		Bri3bp	-0.251	0.739857
Brip1	-0.108	0.194568		Brip1	1.22	2.48542
Brip1os	-0.0988	0.208736		Brip1os	0.52	1.8175
Brix1	0.0721	0.106924		Brix1	0.366	0.974409
Brk1	0.0321	0.060044		Brk1	-0.123	0.25496
Brms1	0.161	0.322565		Brms1	0.229	0.652767
Brms1l	0.219	0.436781		Brms1l	0.48	1.49341
Brox	0.0387	0.100529		Brox	-0.112	0.323604
Brpf1	0.211	0.372187		Brpf1	0.211	0.394049
Brpf3	0.273	0.678324		Brpf3	0.467	0.611773
Brsk1	0.158	0.041544		Brsk1	-0.504	0.141502
Brwd1	0.0761	0.205323		Brwd1	-0.101	0.294392
Brwd3	0.125	0.243696		Brwd3	-0.0688	0.130343
Bscl2	-0.349	1.1074		Bscl2	0.288	0.882683
Bsdc1	0.0814	0.201422		Bsdc1	0.133	0.205968
Bsg	-0.0324	0.026312		Bsg	-0.447	1.10539
Bsn	0.118	0.130129		Bsn	0.789	1.27226
Bspry	-0.711	0.534513		Bspry	-0.385	0.164213
Bst1	-2.6	2.86377		Bst1	0.198	0.050434
Bst2	-0.501	1.15091		Bst2	0.433	1.32742
Btaf1	0.0678	0.047566		Btaf1	0.389	0.507402
Btbd1	-0.105	0.304474		Btbd1	0.241	0.891628
Btbd10	0.266	0.433941		Btbd10	0.0771	0.185049
Btbd11	0.178	0.145432		Btbd11	-0.8	0.870988
Btbd18	0.962	0.658676		Btbd18	-1.5	1.02645
Btbd19	-0.456	0.97771		Btbd19	0.544	1.18444
Btbd2	-0.159	0.350788		Btbd2	0.365	0.743216
Btbd3	0.315	0.219154		Btbd3	1.56	1.89709
Btbd6	-0.0414	0.076505		Btbd6	0.371	0.746231
Btbd7	0.268	0.362696		Btbd7	0.0703	0.081625
Btbd8	0.119	0.220404		Btbd8	-0.479	1.2589
Btbd9	0.257	0.340434		Btbd9	-0.209	0.269832
Btd	-0.0153	0.028898		Btd	-0.0339	0.066901
Btf3	-0.222	0.398773		Btf3	-0.212	0.380527
Btf3l4	-0.23	0.25428		Btf3l4	-0.118	0.212692
Btg1	0.146	0.168009		Btg1	0.238	0.533276
Btg2	0.077	0.14664		Btg2	0.246	0.353453
Btg3	-0.424	0.537834		Btg3	0.524	1.58479
Btla	-0.126	0.212424		Btla	0.12	0.316848
Btnl7-ps	-0.182	0.025079		Btnl7-ps	1.52	0.997866
Btnl9	-3.61	0.421263		Btnl9	5.36	1.76264
Btrc	-0.215	0.602088		Btrc	0.298	0.892794
Bub1	-0.271	0.495878		Bub1	0.7	1.71782
Bub1b	0.0795	0.047089		Bub1b	0.469	0.883484
Bub3	-0.217	0.395055		Bub3	0.367	1.31467
Bud13	0.0389	0.040049		Bud13	-0.0508	0.05423
Bud23	0.00098	0.013962		Bud23	0.411	1.55645
Bud31	0.0899	0.194956		Bud31	0.0896	0.261291
Bysl	0.103	0.132559		Bysl	0.249	0.547652
Bzw1	-0.00145	0.03084		Bzw1	0.263	0.469007
Bzw2	-0.0712	0.180832		Bzw2	-0.0921	0.261772
C030006K11Rik	0.18	0.387128		C030006K11Rik	0.00311	0.01384
C030014I23Rik	-2.48	1.53853		C030014I23Rik	1.37	0.529488
C030015A19Rik	1.39	0.361628		C030015A19Rik	-0.607	0.029033
C030034I22Rik	0.409	0.479631		C030034I22Rik	-0.154	0.178194
C030037D09Rik	0.414	0.552538		C030037D09Rik	0.0438	0.039298
C130013H08Rik	-0.457	0.00626		C130013H08Rik	0.755	0.789145
C130026I21Rik	-0.419	0.438165		C130026I21Rik	-0.321	0.091828
C130036L24Rik	-0.299	0.171444		C130036L24Rik	-0.207	0.222685
C130040N14Rik	0.612	0.602225		C130040N14Rik	-0.434	0.351746
C130046K22Rik	1.56	1.15645		C130046K22Rik	-0.992	0.735605
C130050O18Rik	-0.47	0.353211		C130050O18Rik	0.418	0.156515
C130083M11Rik	0.932	0.563862		C130083M11Rik	1.54	0.398059
C1d	-0.131	0.15146		C1d	0.419	1.58231
C1galt1	-0.26	0.823555		C1galt1	0.158	0.461892
C1galt1c1	0.172	0.298714		C1galt1c1	-0.341	0.621652
C1qbp	-0.0779	0.138833		C1qbp	0.218	0.577126
C1ql3	-3.62	0.395564		C1ql3	6.62	2.36329
C1qtnf1	-1.04	0.070506		C1qtnf1	2.12	0.126817
C1qtnf12	-0.357	0.533436		C1qtnf12	0.234	0.301556
C1qtnf4	-0.525	0.442091		C1qtnf4	-0.416	0.199647
C1qtnf6	-0.251	0.499443		C1qtnf6	0.818	1.87217
C1ra	-2.22	1.15465		C1ra	2.03	0.995218
C1rl	-0.926	1.20748		C1rl	-0.317	0.24748
C1s1	-2.19	1.41941		C1s1	2.25	2.51058
C1s2	0.774	0.262224		C1s2	-0.825	0.35158
C2	-2.92	1.22598		C2	2.46	0.154708
C230035I16Rik	0.209	0.126154		C230035I16Rik	-1.03	0.782154
C230037L18Rik	0.295	0.315663		C230037L18Rik	-0.316	0.334025
C230062I16Rik	-0.0638	0.068924		C230062I16Rik	-0.242	0.524469
C230085N15Rik	1.43	0.993099		C230085N15Rik	0.106	0.124239
C230096K16Rik	1.42	0.836654		C230096K16Rik	0.000756	0.287548
C2cd2	0.113	0.117804		C2cd2	0.476	0.889921
C2cd2l	0.286	0.749891		C2cd2l	-0.363	1.16384
C2cd3	0.0907	0.177857		C2cd3	-0.106	0.20914
C2cd4b	-1.12	0.779576		C2cd4b	3.22	1.20961
C2cd4d	1.4	0.863342		C2cd4d	-1.95	1.60726
C2cd5	-0.185	0.450369		C2cd5	0.0899	0.251492
C3	-0.625	0.545065		C3	1.88	1.83323
C330007P06Rik	-0.246	0.791331		C330007P06Rik	0.241	0.717186
C330011M18Rik	-0.12	0.167489		C330011M18Rik	-1.04	0.857806
C330013E15Rik	0.773	0.75733		C330013E15Rik	-1.38	1.34651
C330018D20Rik	-0.519	0.973963		C330018D20Rik	0.0918	0.058615
C430002N11Rik	-0.41	0.411481		C430002N11Rik	0.908	1.20715
C430042M11Rik	0.0892	0.023061		C430042M11Rik	-0.285	0.164025
C4a	0.0801	0.028587		C4a	0.0477	0.025924
C530005A16Rik	0.557	1.06537		C530005A16Rik	1.31	0.910799
C530008M17Rik	-0.241	0.120371		C530008M17Rik	0.706	0.228787
C630004M23Rik	0.458	0.229167		C630004M23Rik	-2.05	1.27798
C630043F03Rik	1.25	0.765313		C630043F03Rik	-1.55	0.883015
C730034F03Rik	0.954	0.440996		C730034F03Rik	-0.933	0.494243
C77080	-0.094	0.191043		C77080	0.658	0.574709
C78859	2.24	0.79197		C78859	-1.21	0.209003
C87436	-0.00361	0.027312		C87436	0.222	0.336303
C8g	-1.03	0.806609		C8g	0.786	0.75089
C920006O11Rik	-0.0525	0.091729		C920006O11Rik	-1.19	1.21842
C920009B18Rik	0.566	0.935758		C920009B18Rik	-0.492	0.87719
C920021L13Rik	0.296	0.133852		C920021L13Rik	-0.488	0.037614
C9orf72	0.0899	0.206553		C9orf72	0.0448	0.022396
CAAA01066123.1	-0.569	0.57467		CAAA01066123.1	0.104	0.206043
CT010467.1	0.992	1.18528		CT010467.1	-1.61	2.41619
CT010467.2	0.286	0.488976		CT010467.2	-0.892	1.46593
Caap1	-0.0779	0.087461		Caap1	0.247	0.736565
Cab39	0.108	0.158362		Cab39	0.0928	0.182459
Cab39l	-0.0201	0.048983		Cab39l	0.0957	0.170653
Cabcoco1	-0.589	0.504021		Cabcoco1	-0.101	0.036556
Cabin1	0.491	1.24306		Cabin1	0.0539	0.137684
Cables1	-2.38	2.76016		Cables1	0.366	0.477942
Cables2	0.094	0.190173		Cables2	0.208	0.571866
Cabp1	0.167	0.112131		Cabp1	1.31	0.841769
Cabp4	-1.46	0.794924		Cabp4	1.35	0.709817
Cabp7	-0.487	0.129344		Cabp7	0.27	0.108602
Cabyr	0.457	0.536156		Cabyr	0.249	0.279866
Cacfd1	-0.0149	0.017064		Cacfd1	-0.0939	0.184828
Cacna1a	0.322	0.411111		Cacna1a	0.688	1.38677
Cacna1b	-1.02	0.940496		Cacna1b	0.562	0.039889
Cacna1c	-0.155	0.028891		Cacna1c	-0.416	0.18635
Cacna1d	-1.46	0.811131		Cacna1d	1.76	0.774764
Cacna1g	4.26	1.6144		Cacna1g	-0.808	1.22196
Cacna1h	0.679	0.253574		Cacna1h	-2.44	1.31453
Cacna1s	-0.0331	0.005646		Cacna1s	0.736	1.02223
Cacna2d2	-0.429	0.409789		Cacna2d2	0.51	0.617325
Cacna2d4	-0.629	0.755586		Cacna2d4	0.732	1.06429
Cacnb1	-0.921	1.22802		Cacnb1	0.699	0.802681
Cacnb2	0.785	1.4623		Cacnb2	-0.897	1.59945
Cacnb3	-0.21	0.230038		Cacnb3	0.271	0.431089
Cacnb4	-1.89	1.03071		Cacnb4	1.42	1.19738
Cacng4	-2.85	1.12742		Cacng4	1.08	0.054587
Cactin	0.233	0.412632		Cactin	0.2	0.370444
Cacul1	0.114	0.189817		Cacul1	0.192	0.353923
Cacybp	-0.171	0.360443		Cacybp	0.513	2.01941
Cad	0.193	0.210584		Cad	0.475	0.873643
Cadm1	-1.23	0.762988		Cadm1	1.56	0.768798
Cadm4	0.629	0.731012		Cadm4	-0.929	1.13108
Cadps	4.32	1.66469		Cadps	0.467	0.105472
[truncated: 14,294 more rows]

## Sheet: Figure 4
Figure 4A
RORgt-/-	WT-IMU-935-0 nM	WT-IMU-935-100 nM	WT-IMU-935-300 nM	WT-IMU-935-500 nM
5.96	33.46	31.55	37.3	32.11
4.25	44.73	45.61	47.4	43.23
	37.1	35.5	39.4	39.3
	34.7	34.8	37.7	39.6
Figure 4B
Veh	IMU-935	MRL-871	Cpd1	Cintirorgon
35.83	35	14.92	17.03	43
40.57	39.1	16.45	17.74	52.9
36.77	30.4	14.29	13.57	42.8
34.45	29.28	13.97	12.4	44.4
Figure 4C
time	IMU-935 0 nM			IMU-935 100 nM			IMU-935 300 nM			IMU-935 500 nM			RORgtKO-IMU-935 0 nM
0 h	98.7342	99.9658	101.3	98.9394	99.8632	101.3	99.8632	99.7605	101.3	99.5553	99.6579	101.3	95.3473	101.095	101.197
3 h	99.4109	98.0854	102.504	98.4168	97.3122	101.731	99.5213	98.3063	101.399	98.3063	98.4168	101.178	38.4389	29.9337	35.1252
6 h	100.695	98.4936	100.811	100.695	98.0301	98.9571	100.116	98.4936	100.811	100.348	97.7984	102.317	37.6593	18.4241	17.3812
9 h	100.6	96.8787	102.521	99.6399	78.5114	102.281	100.84	94.4778	101.441	99.7599	93.3974	102.521	31.0924	21.0084	22.2089
12 h	102.18	95.2694	102.55	99.7121	94.6524	101.316	99.095	94.7758	101.44	98.8482	93.6652	101.07	22.5833	19.6216	20.8556
24 h	96.2494	87.8865	115.864	100.811	84.5413	115.104	100.051	82.2605	113.279	98.8343	86.0618	111.607	12.1946	4.07501	3.61885
Figure 4D-% of alive thymocyte
time	RORgtKO-IMU-935 0 nM	Ctrl (DMSO)			IMU-935			AZD-0284			PF-06747711			MRL-871			GNE-6468			Cintirorgon			Cpd-2-JCI			Cpd-1-JCI			Cpd-1-PLos
0 h	94.1554	99.6284	100.135	100.236	99.6284	100.135	100.236	99.6284	100.135	100.236	99.6284	100.135	100.236	99.6284	100.135	100.236	99.6284	100.135	100.236	99.6284	100.135	100.236	99.6284	100.135	100.236	99.6284	100.135	100.236	99.6284	100.135	100.236
12 h	23.9007	97.4314	101.611	100.958	96.6478	98.3457	100.566	79.9303	80.714	79.6691	78.7549	77.4488	78.7549	68.0453	67.3923	64.1271	66.2168	62.4293	62.5599	103.962	105.137	106.313	77.1876	74.5755	71.441	80.8446	75.4898	69.3513	85.0239	79.6691	78.2325
24 h	13.0124	97.8367	98.6479	103.515	101.406	97.6744	92.3202	49.6485	52.0822	52.0822	43.3207	47.2147	49.6485	37.8042	35.2082	29.3672	35.695	32.1255	26.609	112.115	110.168	107.734	46.8902	37.642	34.8837	43.8075	39.1022	33.099	53.5425	50.7842	41.8605
36 h	0	92.9181	113.652	93.43	93.942	108.788	91.8942	22.116	23.8567	17.9181	24.5222	22.0392	16.8174	18.0205	18.0973	15.8447	17.7389	23.3703	18.7628	129.266	135.41	125.427	19.4795	21.9369	15.8447	20.1451	20.273	15.5119	21.1945	22.2952	17.227
Figure 4E
Vehicle	IMU-935	Cpd-1	Cintirorgon
9.02	5.96	3.6	4.92
6.14	8.5	1.27	4.29
5.76	4.64	1.94	4.12
4.46	8.88	1.3	3.25
5	4.96	3.77	4.16
8.2	5.94	2.46	9.2
10.38	4.82	5.9	7.82
11.72	5.88	3.64	8.02
		3.66	7.78
Figure 4F
Vehicle	IMU-935	Cpd-1	Cintirorgon
0.327945	0.261613	0.0185512	0.372549
0.389027	0.318021	0.0229694	0.146123
0.231228	0.290097	0.0571046	0.377115
0.161065	0.369548	0.0447023	0.100172
Figure 4G
Figure 4G-CD8+CD4+ %				Figure 4G-CD4+ SP %				Figure 4G-CD8+ SP %				Figure 4G-CD4-CD8- %
Vehicle	IMU-935	Cpd-1	Cintirorgon	Vehicle	IMU-935	Cpd-1	Cintirorgon	Vehicle	IMU-935	Cpd-1	Cintirorgon	Vehicle	IMU-935	Cpd-1	Cintirorgon
85.2	85.8	76.1	75.5	6.86	6	4.82	13.6	2.49	2.22	8.89	4.23	5.03	5.26	9.23	5.3
83.5	80.2	68.1	85.2	5.85	8.12	3.34	6.08	2.78	2.76	19.3	2.53	7.15	8.01	8.12	5.44
84.1	81.4	64	84.8	5.77	7.19	4.5	7.19	2.77	2.86	20.1	2.19	6.46	7.69	9.63	4.94
82.1	83.1	69.3	84.1	7.58	6.78	3.71	5.88	3.47	2.56	17	2.88	6.16	6.88	8.89	6.24
84	82.1	76	83.8	7.02	7.75	4.13	7.31	2.86	2.59	10.9	2.73	5.36	6.72	7.93	5.2
84.7	81.3	64.4	79.5	6.98	7.04	7.23	9.78	2.63	2.59	13.5	3.34	5.09	8.29	13	6.3
78.3	80.1	67.8	83.1	10.2	10.4	5.7	7.67	4.32	2.62	14.5	2.29	6	6.04	10.4	6.12
78	80.7	72.7	78.5	10.1	8.38	5.15	9.84	3.89	2.84	11.5	3.8	7.16	7.27	9.7	6.77
		60.8	80.7			6.65	9.13			19.9	3.06			10.8	6.18
Figure 4H-TUNEL
Vehicle	IMU-935	Cpd-1	Cintirorgon
11.8229	7.30682	16.5429	16.8824
10.4258	4.9208	14.9363	14.3197
12.005	4.7675	17.747	21.7995
12.7462	13.8424	29.1724	8.28369
7.20956	12.0371	18.4841	5.54908
15.0831	13.5772	14.9003	7.69744
Figure 4H-Bcl2l1 mRNA
Vehicle	IMU-935	Cpd-1	Cintirorgon
0.538218	0.870703	0.307551	0.974322
0.616158	1.0948	0.291737	0.754374
0.987523	0.804842	0.24379	0.803308
1.33385	0.707054	0.357341	0.934469
1.56565	0.641295	0.697529	1.12128
0.756121	0.912247	0.381438	1.11118
0.861903	0.784056	0.846837	0.810145
1.34058	0.775031	0.502737	1.1936
		0.386128	0.801758
Figure 4I
Vehicle	IMU-935	AZD-0284	PF0674	MRL-871	GNE-6468	Cpd-2-JCI	Cpd-1-JCI	Cpd-1-PLos	Cintirorgon
4216	4157	3358	3949	3969	3272	3344	3738	3930	3853
4734	3699	2406	2860	3199	2433	2797	2414	2789	4079
4131	4539	2694	2304	2842	2803	2788	2739	3150	3870

## Sheet: Figure 5
Figure 5D
Gene symbol	RORgtKO			WT-Veh			WT-IMU-935
Bcl2l1	1.76872	1.43287	1.45714	13.6527	14.6016	16.8393	18.0241	15.1269	17.0966
Igf1r	3.26004	2.54215	3.33037	17.1196	18.6573	14.3414	9.0601	20.0722	11.6168
Crebbp	2.91637	2.93472	3.86958	16.0564	17.4993	12.9053	11.5003	20.2528	12.0652
Ep300	3.94709	4.50015	5.36896	15.5862	16.7778	13.5715	11.4949	16.5575	12.1959
Cflar	5.38402	4.99638	5.18381	14.9701	15.6558	14.1681	12.5554	16.4618	10.6247
Birc6	4.62319	5.07977	6.09485	13.7124	16.3306	13.1481	10.8053	19.3434	10.8625
Map3k14	5.60184	5.63353	5.905	13.1564	15.3887	16.3835	15.0389	10.9353	11.9569
Mcl1	6.14878	6.0403	5.74616	14.0035	13.4125	13.1686	14.7858	12.8349	13.8594
Nfkb2	6.80961	6.73325	5.28842	14.8946	14.5313	12.8693	14.8199	11.5019	12.5517
Pik3ca	6.11629	6.17627	6.55971	12.7454	15.2116	12.8214	11.7538	15.7766	12.8389
Gadd45a	6.65333	4.86958	5.62586	13.412	9.96501	11.8912	17.3994	14.4519	15.7317
Bid	25.9956	28.4331	27.1386	2.87569	2.7121	2.28567	3.96777	3.21632	3.3752
Myc	24.4768	20.9122	31.8211	3.42083	4.19548	4.317	3.37345	3.31427	4.16891
Casp7	28.2409	26.6578	17.2838	4.19019	3.95777	4.65306	4.35907	5.60419	5.0532
Endog	23.278	26.1302	17.5291	3.70585	7.40009	3.30293	6.0027	6.14005	6.51115
Cycs	22.352	22.5227	22.0896	3.94586	3.87412	6.62344	7.95325	4.99789	5.6411
Parp1	20.3676	19.6063	20.8731	6.38128	4.8929	7.55941	7.36684	5.63099	7.32152
Casp3	20.3683	19.3187	20.155	7.411	5.50834	8.0913	7.27695	5.41944	6.45104
Aifm1	17.0667	15.7471	17.7339	7.8641	8.25924	10.0425	7.56469	6.45813	9.26367
Cdc6	35.9389	33.1963	30.0896	0.139493	2.49e-05	0.158587	0.15522	0.161088	0.160743
Chek1	33.4394	33.8497	31.216	0.286861	5.76e-05	0.066754	0.323191	5.76e-05	0.818047
Bub1	31.5448	31.5763	35.2691	0.063915	0.306659	0.059456	0.362563	3.42e-05	0.81715
Cdc25c	31.8418	36.9725	28.8644	0.000138	0.664883	0.000138	0.944592	0.000138	0.711457
Ccna2	30.8842	32.4101	34.482	0.334091	0.275546	0.275702	0.371427	0.413674	0.553364
Ccnb1	31.4819	35.506	30.2727	0.679697	0.295947	0.169939	0.804161	1.87e-05	0.789568
Ttk	30.7027	32.1141	33.7714	0.166047	0.490299	0.463211	0.110893	0.46006	1.72129
Mcm5	33.6367	33.2882	28.5926	0.818069	0.48452	0.624301	0.836005	0.905788	0.813814
Bub1b	29.3387	31.3728	33.1792	0.553352	0.982084	1.21662	1.36023	0.699299	1.29777
Ccne2	30.8516	31.2898	31.7047	1.16637	1.16906	1.21755	0.936338	0.865733	0.798896
E2f1	33.1473	30.1201	29.9094	0.719452	0.398474	1.85892	1.50105	1.5578	0.787612
Mad2l1	29.8917	30.8363	28.458	2.01227	2.08891	1.95021	1.64598	1.20451	1.91216
Pcna	28.8493	29.825	25.7933	2.77156	2.54812	2.56322	3.28492	1.75007	2.61443
Mcm6	28.9206	26.4979	27.8951	2.66724	2.64404	2.61851	2.74265	2.75365	3.26035

## Sheet: Figure 5B-C
Figure 5B				Figure 5C
Gene symbol	Log2 FC (WT vs RORgt-/-)	-LOG10 P (WT vs RORgt-/-)		Gene Symbol	Log2 FC (Veh vs IMU-935)	-LOG10 P (Veh vs IMU-935)
Dapk1	9.16	16.0471		Gpr25	13.96	7.0916
Plxnd1	6.33	16.0224		1700016L21Rik	13.64	3.17804
Rab6b	7.2	15.2378		Btbd18	13.34	3.13147
Scn4b	5.94	15.0847		Agmo	13.01	4.42582
Il4ra	3.68	14.6157		Gabrr2	12.91	4.53996
Gpr162	3.47	13.8835		Mok	12.84	3.67323
Lipa	3.52	13.4268		Mfrp	12.7	3.02837
Nabp1	4.14	13.2646		Slc6a13	12.54	4.51881
Lsp1	4.2	13.0717		Gm9311	12.4	3.78555
Txk	4.43	12.9097		Rab11fip4os2	12.23	3.77999
Cnn3	3.08	12.8634		Sult1a1	12.02	3.9132
Dhrs3	4.79	12.8508		Gm9083	-12.49	4.21584
Glcci1	4.24	12.7775		Zfp558	-12.54	4.43825
Arl4c	3.12	12.7574		Gm10268	-12.57	3.71329
Tecpr1	3.2	12.7495		Gstm7	-12.65	4.19216
Rorc	2.82	12.7278		Anks6	-12.65	4.48408
Map4k5	4.35	12.6363		Trav13n-4	-13.62	3.21166
Atl2	2.33	12.1139		Cpt1b	13.81	1.46847
Gm5815	3.72	12.0523		Pde8b	13.67	1.4551
Slc6a19	3.72	11.9563		Gm20632	13.44	1.83284
Patj	2.92	11.9549		Gm45640	13.27	2.23437
Dennd2d	3.05	11.9405		Gm9806	13.18	2.39841
Herc3	2.37	11.8998		Gm50238	13.15	1.46512
Bcl6	2.94	11.8704		Gm49527	13.15	2.6446
Slc7a11	7.16	11.7972		Gm45407	12.98	1.38458
Cbx7	3.85	11.7959		A230083G16Rik	12.94	1.33524
Slc43a2	2.59	11.725		4930470G03Rik	12.92	2.02841
Lrig1	2.82	11.7174		Gm36527	12.88	2.07412
Mr1	3.39	11.7142		Gm17590	12.87	1.71865
Jakmip1	2.14	11.7065		Serpina1c	12.74	1.8904
Gramd3	5.27	11.7051		Gm44260	12.72	1.33134
Kcnh3	2.76	11.6786		Gm8233	12.65	2.55145
Nhsl1	3.22	11.6654		Gm38257	12.59	2.01745
Ldlrad3	2.51	11.6309		A930015D03Rik	12.59	2.97979
Cd4	3.14	11.5632		Ufsp1	12.58	1.73332
Tiparp	3	11.5574		AA413626	12.58	2.59722
Znrf1	2.61	11.5523		Gm16122	12.54	1.65893
Nr1d2	3.12	11.4861		Gm12404	12.48	2.02661
Bcl2l1	3.27	11.4419		Gm47479	12.44	1.65644
Dock2	2.05	11.4238		Gm28068	12.43	2.24765
Ypel3	2.85	11.4071		Arntl2	12.41	1.30632
Rasa4	5.1	11.3584		Sec16b	12.41	2.53847
Orai2	2.19	11.3157		Gm44694	12.36	1.39174
Clk3	2.63	11.2998		C2	12.35	1.7463
Lag3	3.83	11.2706		Slc46a1	12.24	2.63094
Tube1	3.11	11.2623		Gm43963	12.23	1.65445
Lpar6	3.19	11.2279		Gm49327	12.2	2.85119
Nebl	3.31	11.2087		Gm49625	12.18	2.62942
Arntl	2.81	10.9888		Pbld2	12.14	2.3557
Jup	4.57	10.9796		1700055D18Rik	12.12	2.34196
Map4	2.37	10.9572		Gm49474	12.12	1.30539
Mprip	2.16	10.9218		C330013E15Rik	12.11	1.51097
E430002N23Rik	3.8	10.9175		Rdh9	12.1	2.64927
Stx6	2.28	10.9006		Itgb1bp2	12.09	1.33019
Bbc3	2.92	10.8755		Pcdhga5	12.07	1.55377
Zfyve28	3.88	10.8634		Gm19590	12.07	1.31844
Cacnb1	3.78	10.8373		Coch	12.07	1.61573
Pcsk1	7.91	10.8348		Shisa3	12.02	2.46048
Uspl1	2.16	10.8178		Car7	12.02	1.65074
Tnfaip3	1.83	10.8053		Gm47558	12.01	2.48386
Ccr9	2.13	10.7995		Apoa2	11.95	1.77771
Ctdsp2	1.84	10.7879		Gm14132	11.94	2.59083
Btbd11	3.74	10.7838		Gm15824	11.92	4.05205
Ldlrap1	2.51	10.7835		Prr5l	11.9	2.21066
Tdrp	3.86	10.7806		Gm15634	11.9	2.04534
Arap2	4.25	10.7364		Gm17080	11.86	4.17693
Anxa7	1.99	10.7235		B230398E01Rik	11.85	1.61938
Gm37548	4.08	10.6448		Tcap	11.83	3.38076
Hid1	2.28	10.6394		Gm31763	11.81	2.12588
Epsti1	2.22	10.5892		4732465J04Rik	11.79	1.61601
Wdfy2	2.8	10.5531		Gm49794	11.77	1.59533
Mtss1	2.39	10.5466		BC022960	11.74	1.64513
Lamc1	3.86	10.5432		Nhlrc1	11.73	1.5719
Firre	3.57	10.514		Cyp2d26	11.71	2.00542
Cdkn1b	1.73	10.4653		Gm19696	11.68	1.98456
Ppp1r9b	2.37	10.4557		Gm3512	11.67	2.28776
Phf1	2.79	10.4249		Cr2	11.59	1.97238
Itgal	1.82	10.4044		9330161L09Rik	11.59	2.46522
Eif2ak3	2.09	10.3927		Gm44684	11.57	1.329
Nyap1	1.93	10.3813		Gm43571	11.52	2.37663
Elk3	2.04	10.3523		Dach2	11.51	1.59118
Atp1b1	1.98	10.339		4933437G19Rik	11.51	1.92163
Prex1	1.69	10.3134		1700016B15Rik	11.5	1.58541
Tgfbr2	1.7	10.288		Gm15774	11.49	2.70955
Dgka	2.42	10.2661		Gm44664	11.47	1.59036
Rgs14	1.81	10.218		Gm6012	11.45	1.59752
Kcnh2	1.72	10.1841		Gm42895	11.44	2.35389
Cerk	1.76	10.1695		D130062J10Rik	11.39	1.83673
Mrip-ps	1.82	10.1475		Gm37920	11.37	1.44873
Slco3a1	2.07	10.1313		Zfp960	11.36	2.50504
Cep97	3.11	10.0762		Pate2	11.22	1.51549
Slc16a5	1.74	10.0758		Cxcr1	11.12	1.56349
Rps3a1	3.11	10.0311		C030005K06Rik	11.11	1.50829
Plxdc1	1.92	10.0174		Ece2	11.1	1.41865
Bach1	1.75	9.9559		Gm6335	11.09	1.53183
Gramd1a	3	9.89518		Gm8775	11.08	1.42382
Pip4k2a	1.73	9.87145		Il17rd	11.07	1.46054
Crebrf	3.1	9.86846		Gm47879	11	1.87368
Parp8	3.33	9.85765		Pla2g4f	10.93	1.55621
Cd52	3.22	9.85009		Gm26590	10.92	2.2578
Slfn2	2.4	9.83532		Grhl3	10.9	1.42561
Slc12a6	2.16	9.83381		Gm5738	10.85	1.44846
Gm12258	2.94	9.8071		Gsta3	10.73	2.13559
Eya2	3	9.80637		Gm10658	10.72	1.60956
Sema7a	2.63	9.7905		A930006L05Rik	10.7	1.65045
Atp10a	2.28	9.78848		Phf11b	10.69	1.58024
Klc3	2.69	9.75761		Gm14200	10.68	2.10045
F13a1	2.84	9.75602		Gm5521	10.51	3.22833
Ripor1	2.41	9.74459		Xcl1	10.48	1.43376
Smoc1	6.73	9.71601		Gm14685	10.38	2.49339
Ets2	2.44	9.70085		Gm37152	10.27	1.4937
Fbxo32	1.89	9.6682		Gm15518	10.27	1.43594
Vars2	1.82	9.65119		Gm7614	10.22	1.33739
Rnf167	1.64	9.61539		Gm12856	10.16	1.68071
Nrip1	2.22	9.57972		Gm49768	10.14	1.44099
Hs6st1	2.55	9.57555		Fbp1	9.81	1.37012
Inpp4b	3.58	9.56689		Tgm2	9.69	2.00912
Zfp874a	2.53	9.56081		Rnf208	9.3	2.95681
Baiap3	2.8	9.55877		Cx3cr1	9.3	1.89777
Trat1	1.84	9.55021		Loxl2	7.69	2.77279
Spo11	3.33	9.54828		Gm37422	5.87	2.78181
Mier1	1.91	9.53798		Gli1	5.67	1.91363
Pstpip1	1.72	9.52919		Gm11934	5.6	1.47643
Emb	1.92	9.50078		1700026D11Rik	5.41	1.71822
Rnf111	1.85	9.48144		Slc39a2	5.38	2.06312
Ptpre	2.85	9.47995		1700034P13Rik	5.16	1.86509
Il17ra	1.61	9.45441		Gm3320	5.07	3.3396
Tmc8	2.13	9.44851		Fzd6	4.86	1.74716
Rasa3	1.92	9.44712		E230029C05Rik	4.76	1.69631
Ssbp2	1.97	9.44407		Gm9169	4.72	2.40175
Fnbp1	2.51	9.43811		Epm2a	4.71	1.64622
Socs3	3.03	9.41923		Gm12000	4.45	1.37543
Tdrd5	1.94	9.37728		Hspa12a	4.36	2.61221
Wdr81	1.62	9.36566		Gm12671	4.29	2.52147
Rara	1.69	9.36458		Gm10359	4.29	2.52147
Kdm5b	1.81	9.34913		Trav13n-3	4.25	2.16539
Gm15340	3.43	9.34899		Gm6088	4.16	1.56494
Tbxa2r	2.12	9.33596		Denn2b	4.15	2.33869
Csnk1e	1.3	9.31812		Paqr4	4	1.30723
Mir181a-1hg	4.63	9.31648		Gm37475	3.97	2.40275
Zfp36	1.71	9.31239		4931431C16Rik	3.95	1.32336
Cdk17	1.63	9.30655		Atp5l2-ps	3.94	1.46225
Ezh1	2.05	9.30199		Gm38043	3.91	1.95558
Slc25a37	3	9.29184		Cbs	3.91	2.3291
Cry1	1.47	9.25403		5430431A17Rik	3.83	1.37544
Gtf2h4	2.85	9.24981		Gm47459	3.79	1.89692
Pnrc1	1.37	9.23448		Gm17825	3.78	2.35057
Als2cl	2.77	9.21781		2900005J15Rik	3.74	1.925
Ube2d1	1.56	9.20065		Fam171a1	3.7	1.31251
Pde4d	1.72	9.18819		Olfr173	3.69	1.31633
Ddb2	1.73	9.17866		Gm13712	3.6	1.30594
Sft2d2	1.49	9.16551		Gm6961	3.57	2.21121
Lcp2	1.34	9.15155		Slc22a13b	3.51	1.66768
Agfg2	1.6	9.14449		Gm11249	3.46	2.0534
Gm16534	2.7	9.13068		Gm42787	3.44	2.05144
Acpp	3.63	9.12211		Phldb2	3.41	1.49722
Dennd11	1.57	9.11791		Gm43581	3.4	2.14962
Smap2	1.45	9.08674		Lgr4	3.4	1.57499
Il16	1.48	9.06527		Syne4	3.33	2.19513
Arl5c	2.26	9.06402		Trav4n-3	3.22	1.44776
Dyrk2	2.12	9.05844		Trav4d-3	3.22	1.44776
Siah1a	1.77	9.05832		Epor	3.22	1.85298
Myo1f	2.49	9.05603		Gm43682	3.09	1.39289
Carmil2	2.45	9.05111		Fads3	3.08	1.91612
Spats2l	3.02	9.04749		G530011O06Rik	3.01	1.53216
Maff	3.3	9.04324		Gm11620	2.99	1.67529
Ccpg1	1.62	9.01524		4930579K19Rik	2.97	2.0588
Gimap3	2.95	9.0121		Gm30934	2.95	1.48322
Ppp1r3b	2.17	9.00852		Tgm1	2.95	1.48647
Tcp11l2	2.18	9.00375		H2-DMb1	2.92	2.25847
Spsb1	4.25	8.99393		Sstr2	2.91	2.21233
Fam117a	1.6	8.99311		Gm26513	2.89	1.30151
Atxn7l1	2.35	8.98555		Kank2	2.88	1.57828
Lmbr1l	2.27	8.97005		Gm20708	2.85	1.64468
Tbc1d20	1.24	8.96052		Gm44560	2.85	1.51963
Calcoco1	1.34	8.95901		BC064078	2.82	2.02589
H2-K2	3.04	8.94929		Zbtb3	2.82	1.57358
Tmc6	1.34	8.94502		Tlr1	2.81	1.89785
Zfp865	1.29	8.92975		Gm26789	2.77	2.21128
Pcmtd2	2.14	8.92671		Gm37780	2.77	1.55177
Ip6k1	1.34	8.91215		Gm12474	2.76	1.35182
Fbxl12	1.93	8.90579		Trav8d-2	2.75	1.33943
Hs2st1	1.79	8.89807		Cabcoco1	2.75	1.50401
Frmd6	1.69	8.89097		Pomc	2.74	1.44711
Ephb6	1.49	8.88589		BC085271	2.72	2.03208
Trpc4ap	1.32	8.87176		Wnt10b	2.69	1.41598
Arhgap45	2.06	8.86658		Ttyh2	2.68	1.33111
Arhgap25	1.4	8.866		Fhdc1	2.62	1.47061
Slfn1	3.59	8.85145		Ppfia4	2.61	1.55806
Nedd9	1.82	8.84563		Gm10143	2.6	1.63813
Mib2	2.1	8.83407		Gm47573	2.59	1.48635
Cldn4	3.04	8.83383		Col20a1	2.59	2.18009
Prkd2	1.63	8.82685		Gm14276	2.58	2.36444
Camk1d	1.68	8.82559		Gm4654	2.56	1.60361
Selenop	2.25	8.81906		Rpsa-ps9	2.54	2.03501
Nim1k	2.5	8.79781		Gm9067	2.52	1.9306
Tbc1d10c	1.6	8.79715		Txnrd3	2.49	1.33055
Abcc5	2.16	8.78985		Gm49721	2.43	1.44806
Fbxl20	2.08	8.7823		Gm2174	2.41	1.36797
Plcg1	1.41	8.76667		Cntf	2.4	1.74088
Entpd5	1.4	8.76369		Gm36043	2.39	2.22709
AW549877	1.67	8.73566		Gm49096	2.38	1.33982
Nron	6.49	8.73123		Gm8666	2.37	1.398
Map4k2	2.21	8.71768		Pabpc1l	2.36	2.02975
Fam214a	1.92	8.70637		Gm8623	2.35	2.0944
Ubl5	1.54	8.69216		Mylk4	2.31	1.60307
Rasal3	1.78	8.68989		Dock4	2.28	1.4192
P2rx1	2.49	8.68114		Rpl28-ps3	2.28	1.8149
Chd1	2.25	8.67702		Gm6210	2.26	1.82322
Zfp874b	1.92	8.66484		Gm17910	2.24	1.68035
Traf3ip3	1.47	8.65806		Zcwpw1	2.22	1.45582
Kidins220	2.04	8.65415		Ly6m	2.2	2.20933
Rnf6	1.5	8.65127		Gm43579	2.2	1.80586
Rnf145	1.43	8.64968		Rpl17-ps4	2.18	1.38692
Tns3	1.97	8.64928		Rpl10a-ps4	2.18	1.6773
Pan3	2.6	8.6212		Olfml3	2.16	1.87432
Tbx6	4.95	8.62021		Gm26781	2.16	2.32973
Xrra1	5.87	8.61815		Hipk4	2.15	1.88651
Morc1	4.25	8.6071		Gm15503	2.15	1.50459
Il34	4.63	8.57153		3010003L21Rik	2.14	2.11918
Nav2	4.33	8.56094		Clec12a	2.14	1.9653
Tmem154	1.85	8.56064		Gm4784	2.13	1.96283
Pik3ip1	2.12	8.56042		Gm21986	2.1	1.59966
Madd	1.65	8.55027		Gm26873	2.08	1.62686
Trib2	1.67	8.5385		Egf	2.05	1.32307
Arhgef18	2.1	8.53021		Gvin1	2.05	1.61311
Prrt1	2.7	8.51638		Gm44745	2.04	1.33872
Aff3	1.94	8.50999		Gm37755	2.01	1.46082
Slc37a2	2.92	8.50768		Gm43684	1.99	1.31211
Fbxl3	1.62	8.48188		Slc16a13	1.97	1.38846
Rcbtb2	1.23	8.48002		Gm42427	1.94	2.85455
Pip5k1c	1.23	8.4786		Isg15	1.93	1.38232
Rag2	1.58	8.45767		Smarcd3	1.93	1.6404
Adcy1	3.87	8.45617		9230114K14Rik	1.91	1.30537
Mroh1	1.44	8.44047		Sap30bpos	1.91	1.31399
Rai1	2.08	8.43052		Gm30373	1.87	2.09762
Scn2b	3.89	8.42776		Kcnq5	1.86	2.61813
Clk1	2.31	8.42476		Nfe2l3	1.84	1.32623
A430035B10Rik	5.5	8.39628		Gm29719	1.84	1.79357
Foxn3	1.61	8.38512		Gm48161	1.83	1.43088
Peli1	1.54	8.37525		Gm17108	1.83	2.00423
Rsrp1	2.27	8.37436		Plcd4	1.81	1.30705
Vipr1	4.14	8.37209		Asap3	1.81	1.85662
Npas2	16.2	8.35534		Wdr86	1.79	2.14585
Vamp1	3.31	8.34903		Rpl39-ps	1.77	1.74394
Pvr	1.32	8.34769		Ybx2	1.77	1.32544
Il17re	5.7	8.34625		Batf	1.75	1.33302
Gimap4	2.78	8.34614		Gm15638	1.73	1.33059
Grm6	16.22	8.32946		Gm6937	1.72	1.57248
Otud1	2.04	8.32623		4930412M03Rik	1.71	1.84196
Kdm4b	1.18	8.32534		1700016A09Rik	1.71	1.32733
Mturn	2.49	8.31113		Gm5551	1.71	1.57856
Plekhm1	1.84	8.31069		Gm47690	1.67	1.37047
Itpr1	2.71	8.30861		Tnfrsf4	1.66	1.65384
Dcaf6	2.19	8.30593		Serpinb1a	1.65	1.30975
Zbtb4	1.86	8.29924		Kcnk6	1.65	1.64131
F730311O21Rik	16.56	8.29576		Rec8	1.64	2.06349
Grap2	1.67	8.26867		Cyp2r1	1.63	1.37423
Btg1	1.46	8.26456		Fosl2	1.63	1.31922
Ankrd50	1.91	8.2627		Magohb	1.62	1.89148
Arglu1	1.8	8.25256		Nfe2	1.61	1.77355
Nwd1	2.09	8.24217		Mipol1	1.6	2.17593
Gse1	2.78	8.23168		Klf8	1.6	1.6979
Mcl1	1.18	8.23104		Mpp4	1.59	2.37022
Gabbr1	4.44	8.23076		Gm12992	1.58	1.58551
Zgpat	1.43	8.22774		Gm16759	1.58	1.73083
Plxdc2	1.72	8.22398		Lrrc4b	1.54	1.3139
Hbp1	1.73	8.22373		Irak3	1.54	1.87838
D1Ertd622e	2.52	8.21872		P4htm	1.54	1.43848
Gmfg	1.68	8.21762		Gm28374	1.54	1.30411
Mxd4	1.42	8.21615		4833418N02Rik	1.53	1.31994
Abtb2	1.19	8.21349		Rab31	1.52	1.38647
Ldb1	1.49	8.21239		Rarg	1.48	1.45541
St6gal1	1.71	8.18561		Gm48362	1.47	1.82967
Ncoa1	1.79	8.17957		9330160F10Rik	1.45	2.04198
Wdr78	2.91	8.17376		Gm16069	1.44	1.78906
Fas	1.6	8.169		Gm45246	1.42	1.35959
Card9	2.3	8.1551		Gm50388	1.4	1.58107
Prkx	1.71	8.13932		Gm17936	1.4	1.35944
Usp3	1.25	8.12626		1700113A16Rik	1.39	1.67717
Pitpnm1	1.96	8.12403		Gm37226	1.38	1.50653
Sytl3	1.48	8.12091		A930001M01Rik	1.37	1.30874
Abhd15	3.39	8.1036		Zfp937	1.37	1.77216
Rab11fip4	1.91	8.10256		Gm48720	1.33	1.36962
Cdkl1	16.27	8.09858		Oplah	1.32	2.59406
Crebl2	2.75	8.09256		Uba52-ps	1.32	1.49867
Carns1	3.31	8.08966		2310068J16Rik	1.32	1.34341
Gm32004	16.33	8.07805		Gm6988	1.31	1.57732
Serinc1	1.18	8.07075		C4b	1.31	1.39722
Gm50230	2.63	8.06658		Camk2b	1.3	1.64282
Gm15513	4.24	8.06402		Bbs1	1.29	1.5931
Pnpla7	1.92	8.05282		Zfp967	1.28	1.60776
Whrn	1.99	8.05008		C030015A19Rik	1.27	1.52477
Sbf1	1.49	8.04736		Dsn1	1.25	2.15761
Ifi209	2.51	8.03833		Milr1	1.23	1.5328
Mfhas1	1.83	8.03197		Aph1c	1.22	1.38898
Sidt2	1.58	8.03028		Tbc1d24	1.22	2.206
Rtn4rl1	1.9	8.00154		Gla	1.21	1.55902
Bcat2	1.29	7.99445		Xk	1.2	1.57808
Ccr7	2.9	7.98525		Gm48210	1.2	1.91369
Dpy19l3	1.64	7.98099		Slc35d2	1.19	1.45566
Supt20	1.62	7.98059		Gm38077	1.18	1.67067
Chmp1b	1.4	7.9798		Gm9845	1.18	1.65375
1300002E11Rik	2.45	7.9756		Tgfbr3l	1.16	2.4573
Nbeal2	2.44	7.9712		Nefh	1.16	1.64107
Ctdsp2-ps	1.54	7.97033		Gm34220	1.16	1.66032
Arrb1	1.99	7.9681		Gm4759	1.16	1.59507
Rel	2.2	7.96432		Gm12734	1.14	1.91679
Btbd7	1.45	7.96332		Gm48583	1.11	1.6444
Sdc4	5.35	7.96032		Fggy	1.11	1.8204
Il10ra	1.49	7.94163		Gm43011	1.11	1.70179
Tut7	1.25	7.93775		Ggt7	1.1	1.62754
Fam8a1	1.67	7.92061		Reep1	1.07	2.06003
Csrnp1	1.21	7.91453		Ccdc38	1.05	1.73275
Klf13	1.43	7.90561		Gm6104	1.05	1.4773
Hmgb1-ps8	15.97	7.90451		Rpl30-ps9	1.04	1.80888
Rasgrp1	1.62	7.89425		Nek4	1.03	1.53174
Jak1	1.32	7.88912		Gm5134	1	1.43612
Sell	1.45	7.88193		Gm44777	0.98	1.65177
Dedd2	1.28	7.8728		Tspoap1	0.98	2.56307
Grina	1.24	7.86639		Gm12397	0.94	1.3583
Kctd2	1.59	7.85871		Tmem243	0.94	1.57768
Atg2a	1.31	7.8507		Gm4707	0.92	1.44615
Akap8l	1.75	7.84746		5830428M24Rik	0.91	1.36994
Fam193b	2.64	7.83845		Gm45890	0.91	1.70759
Evi5l	1.58	7.83052		C920009B18Rik	0.91	1.54159
Armc7	1.29	7.82479		Tctn3	0.91	1.56124
Rbl2	1.2	7.82346		Kifc5b	0.9	1.39377
Csgalnact1	3.09	7.82095		Ublcp1	0.9	1.95641
Lca5	2.49	7.81731		Slc22a15	0.89	1.91407
Bin1	1.87	7.81156		Gm7517	0.88	1.61664
Micall1	2.57	7.80752		Cyb5rl	0.88	1.33716
Bicra	2.2	7.80138		Coq7	0.88	1.45958
Syt14	5.64	7.78937		Mybl2	0.88	2.75851
Zfp12	1.45	7.78605		Gm20427	0.88	1.80029
Zfyve27	1.22	7.78253		Acvrl1	0.86	1.44174
Klf7	2.24	7.77451		Rhbdd2	0.86	2.25838
Cd84	1.4	7.77244		Ino80dos	0.86	1.46074
Trim24	1.51	7.77216		Slc25a42	0.83	1.76716
Birc2	1.18	7.76932		Gm17300	0.82	1.4085
Ahdc1	2.07	7.76454		Gm10382	0.82	1.8356
Tmem106b	1.29	7.76148		Pask	0.8	2.03729
Mef2d	1.71	7.75448		Plppr2	0.79	1.41339
Slit3	6.69	7.74808		Cdk5rap1	0.79	1.62998
Rgl2	1.59	7.74785		Relb	0.78	1.34781
Dzip1	1.38	7.73288		Abcb6	0.77	1.40667
Zyx	1.21	7.73		AI854703	0.77	1.70716
Arid5a	1.73	7.72349		Slc26a6	0.76	1.90211
Cacna2d4	2	7.71478		Gm26621	0.72	1.83426
Fam102a	2.58	7.70752		Slc35g1	0.72	1.45158
Tpcn1	1.58	7.70657		Osbpl5	0.72	2.08914
Aftph	1.3	7.70132		Tmem86b	0.71	1.77502
Tprgl	1.45	7.69703		Crocc	0.7	1.91853
Nipsnap3b	2.71	7.69432		Kptn	0.7	1.54024
Ltb	2	7.69364		Bbs4	0.69	2.47805
Ifi206	2.39	7.69261		Foxred2	0.69	1.59457
Gpr132	1.21	7.68992		Gm50241	0.68	1.50649
Abtb1	1.4	7.68164		Slc2a4rg-ps	0.67	1.55608
Ocel1	1.75	7.66669		Gm39323	0.67	1.62695
Gm2629	2.45	7.6637		Grk4	0.67	1.35658
Rag1	2.03	7.66142		Arhgap27os3	0.66	1.43189
Atg9a	1.19	7.66088		4930581F22Rik	0.66	1.74565
Klhl24	1.61	7.65993		Gng2	0.66	1.37555
Vps37b	1.5	7.65794		Slc36a1	0.63	2.15072
Arhgap31	1.93	7.65031		Ext1	0.63	1.45219
S100a11	2.81	7.64764		Rfx2	0.62	1.62211
Tef	1.89	7.64641		Ercc6l	0.62	1.90425
Insr	2.17	7.64233		Gm34678	0.62	1.55836
Ttc13	1.2	7.63376		Il2ra	0.62	2.14777
Plcl1	2.16	7.63058		8430429K09Rik	0.62	1.39956
Rab33b	1.39	7.62737		Gm20559	0.61	1.48082
Arhgef11	1.93	7.61272		Fam240a	0.61	1.38016
Lsmem1	4.04	7.60795		Lcor	0.61	1.55463
Satb1	1.42	7.60519		Acot8	0.6	2.29512
Tnip1	1.1	7.59578		Mpp6	0.6	1.7167
Kifc2	3.03	7.59494		Gm11868	0.6	1.49382
Ccdc186	2.06	7.5754		Bcl2l2	0.6	1.56365
Trim12a	1.8	7.57412		Kdm8	0.59	1.33189
Vav2	1.39	7.57252		Zfp623	-0.59	1.63788
Pisd-ps1	1.91	7.56967		Taco1	-0.59	1.69871
Sfxn3	1.56	7.56861		Homez	-0.59	1.45468
Kdm4c	1.19	7.55801		Rps6	-0.59	2.48071
Prodh	2.42	7.54471		Eef1e1	-0.59	2.1881
Kmt5b	1.94	7.542		Rps29	-0.59	2.08913
Kdm3b	1.29	7.52064		Ccna2	-0.6	1.73953
A430090L17Rik	16.13	7.52004		Ppie	-0.6	1.53417
Wls	1.76	7.5146		Bard1	-0.6	1.6387
Vsir	1.28	7.51049		Gm16589	-0.6	1.84409
Kdm3a	1.28	7.50174		Rpl39	-0.6	2.69762
Parp6	1.57	7.501		Slc20a2	-0.6	1.47466
Myo10	2.31	7.49853		Pradc1	-0.6	1.34363
Ppp1r13b	1.99	7.49396		Kifap3	-0.61	1.5291
Gdi1	1.66	7.49302		Maged2	-0.61	1.34031
Icos	3.12	7.48566		Mtrf1l	-0.61	2.14779
Trim11	1.18	7.48458		Chst11	-0.61	1.60062
Ssh3	3.27	7.47014		Bbs9	-0.61	3.70852
Cd53	1.79	7.46815		Cenpf	-0.61	1.81319
B4galnt1	1.02	7.46769		Rps10-ps1	-0.62	1.41725
Arid3b	2.15	7.46029		Pdf	-0.62	2.12336
Lpin1	1.61	7.45874		Sting1	-0.62	1.77384
Adamts10	1.7	7.4545		Eif2b3	-0.63	1.4584
Stx5a	1.11	7.45003		Pus7l	-0.63	1.65706
Card6	3.65	7.44921		Gm10053	-0.63	2.33789
Mvb12b	1.04	7.44186		Nup35	-0.63	1.38608
Mbnl2	1.89	7.44157		Jrk	-0.64	1.58984
Diaph1	0.97	7.4395		Ahcy	-0.64	2.79172
Ankrd13d	2.35	7.43459		H2-Oa	-0.65	1.84833
Zfp280d	1.26	7.43426		Pold4	-0.65	1.6713
Cacna1e	4.93	7.42635		Snap47	-0.65	1.856
Slc35b3	1.69	7.42597		Glo1-ps	-0.65	1.78754
Furin	1.19	7.42051		Them4	-0.65	1.44092
Dennd5a	1.59	7.42034		Cenpe	-0.66	1.80686
2700081O15Rik	1.07	7.40923		Rpp21	-0.66	2.31971
Zfp169	2.55	7.39778		Ccnf	-0.66	1.67048
Cbx4	1.12	7.39762		Xxylt1	-0.68	1.76362
Senp6	1.06	7.39397		Gstcd	-0.69	1.81846
Tnik	2.68	7.39353		Mapk11	-0.69	1.6352
Gm17552	4.51	7.38812		Rps23	-0.69	2.42513
Snn	1.48	7.37805		Pik3cb	-0.7	2.03817
Trac	1.19	7.37696		Gm12251	-0.71	1.474
Gm44175	3.06	7.36693		Tmem120a	-0.71	2.37427
Stx1a	3.04	7.36576		Gm10243	-0.71	1.78258
2010016I18Rik	4.55	7.35909		Ddah2	-0.72	2.05994
Herpud2	1.19	7.35583		AC124742.1	-0.72	4.04422
Hsd11b1	2.75	7.34852		Gm9514	-0.72	1.70662
Bmf	2.48	7.34141		Rpl37a	-0.73	2.05143
Cdc37l1	1.78	7.33957		Gm4799	-0.73	2.14885
Adamts14	3.62	7.33443		Got1	-0.73	1.871
Sharpin	1.29	7.33338		As3mt	-0.73	2.15584
Ppt2	1.15	7.31543		Gm10177	-0.74	2.01648
Gpatch2l	1.01	7.31324		Gm12350	-0.74	1.40905
Krba1	2.21	7.30901		Gm7859	-0.75	1.38598
Skil	1.95	7.30571		Gm12191	-0.75	3.65163
Epc1	1.41	7.28202		Slc39a8	-0.76	1.40329
Mysm1	1.75	7.27774		Get1	-0.76	1.87691
Col4a3bp	1.96	7.27756		Ehd4	-0.76	1.61356
Ankrd6	2.46	7.27749		Gm10233	-0.78	1.41802
Pld3	1.25	7.27681		Gm10273	-0.78	1.38472
1600020E01Rik	1.9	7.27525		Cep89	-0.79	1.45853
Ppp3ca	2	7.27486		B4galt5	-0.8	2.00733
Arhgap4	1.35	7.26912		4930522L14Rik	-0.8	1.72547
Tmem71	1.91	7.2598		C330018D20Rik	-0.8	1.5802
Ulk3	1.8	7.25684		Adamts3	-0.8	1.70165
Tmem191c	2.46	7.25035		Cnpy2	-0.8	1.51482
Zfyve1	1.13	7.24523		Rpl31	-0.81	1.63224
Ccnl2	1.97	7.23863		Mmachc	-0.81	1.35626
Cnga1	2.48	7.23278		Stard3nl	-0.81	1.3973
Stxbp3	1.89	7.22976		Uqcr10	-0.82	2.8074
Tec	2	7.22788		H1f10	-0.83	1.72787
Avl9	1.24	7.22554		Gm15710	-0.84	1.91903
Sgk1	2.2	7.22554		Cox19	-0.84	2.99339
Mcoln1	1.79	7.22268		Ncapg2	-0.84	1.82215
Wasl	1.77	7.22077		Hspe1-rs1	-0.84	1.36171
Bach2	2.88	7.19897		Gm11405	-0.84	1.93245
Insl5	4.03	7.19365		Cdk2ap1	-0.85	2.71795
Il21r	1.21	7.18656		Ywhaq-ps3	-0.86	1.48733
Cdc42se1	1.03	7.16962		Commd9	-0.88	2.49708
Ttbk2	2.37	7.16923		Slc6a1	-0.88	1.3587
Pcnx	1.49	7.16847		Ripk3	-0.88	2.01524
Tbcel	1.02	7.15873		Ptcra	-0.89	2.97507
Hivep2	1.57	7.15616		Pnp	-0.89	1.59395
Sgk3	1.48	7.15548		Gemin6	-0.89	1.64441
Uvssa	1.95	7.15391		Gatm	-0.89	1.30366
Dennd1c	2.72	7.15059		Tspan31	-0.9	1.64305
Lyst	1.76	7.14588		Zfp599	-0.9	1.36159
Pag1	2	7.14415		Sil1	-0.92	1.35992
Foxj2	1.84	7.14176		Cmpk2	-0.92	1.48703
Klf3	1.7	7.13309		Tmem138	-0.97	2.24778
Abcg2	2.02	7.11152		Chac2	-0.97	1.34496
Nipbl	1.65	7.10135		Gm3756	-0.97	1.83704
Galt	1.28	7.09793		Ndufaf5	-0.99	1.7673
Abca3	1.64	7.09552		Lgalsl	-1	1.33489
Neat1	1.97	7.09235		Kif18a	-1	2.5449
Arid4a	1.61	7.0898		Gm11423	-1.02	1.71192
Sertad2	1.24	7.08286		Cdc45	-1.02	1.52931
Slc38a9	3	7.08203		Mtrf1	-1.02	1.4328
Zfp579	2.28	7.07736		Gm8203	-1.02	2.65372
6820431F20Rik	1.23	7.07444		Cks2	-1.03	1.33223
Ttc17	1.19	7.07181		Gpr183	-1.03	1.60093
Eml5	2.71	7.06982		Pard6b	-1.03	1.37066
Maml1	1.21	7.06936		Gon7	-1.03	3.11408
Rnf38	1.43	7.05744		Cdca3	-1.04	2.03068
Brf1	1.31	7.05112		Vkorc1	-1.04	1.39686
Letm2	1.86	7.04588		Nanos1	-1.05	1.57342
Clk4	1.89	7.04581		Mxra7	-1.05	1.38576
Gm9752	2.77	7.03439		Cxcr6	-1.06	1.93008
Ntrk3	1.36	7.03371		Gm13241	-1.06	1.4325
Slc12a9	1.65	7.03019		Gm5529	-1.06	1.34437
Nfatc2	2.18	7.02935		Hexim2	-1.06	1.91898
Slamf1	1.29	7.0285		Neurl1b	-1.09	1.64894
Ptpn22	0.96	7.02099		Itgae	-1.11	1.43375
Rnf19a	1.1	7.01846		Mpc1-ps	-1.12	1.73051
Marchf7	1.55	7.01819		Pam	-1.12	1.43028
Atf7	2.2	7.00821		Gm8983	-1.14	1.88475
Papolg	1.35	6.99744		Lrrc49	-1.14	1.45632
Setd7	1.8	6.99387		Nphp1	-1.15	1.39684
Lfng	2.64	6.98776		Spryd7	-1.15	1.91533
Ypel5	1.4	6.98406		Bhlhe40	-1.15	1.59351
Ap3m2	1.95	6.98007		Bmp1	-1.15	1.37227
Pcf11	1.87	6.97889		Gm5239	-1.15	1.46179
Ypel2	2.11	6.96843		Adcy9	-1.18	1.46488
Mirt1	3.38	6.96394		Fgd6	-1.19	1.82748
Fxyd5	1.6	6.96261		Gm37254	-1.22	2.31931
Ankrd12	2.3	6.95845		Angptl4	-1.23	1.50662
Cmah	2.05	6.95724		Trav21-dv12	-1.24	1.5721
Dop1b	2.25	6.95086		Dbn1	-1.28	1.59661
Xkrx	6.22	6.95047		Efcab11	-1.28	1.77146
Crebbp	2.26	6.93892		Tpx2	-1.3	3.103
Ppp6r2	1.17	6.93827		Daam1	-1.32	1.50005
Hdac7	1.5	6.93663		Slc9a3r2	-1.37	1.95921
Esrp2	3.92	6.93391		2900060B14Rik	-1.38	1.5393
Gigyf1	1.8	6.92851		Gm49032	-1.39	1.45973
Iffo1	1.61	6.92598		Gm12286	-1.4	1.57194
Zfp687	1.23	6.91932		Tomt	-1.44	1.81231
Pdk1	1.23	6.91843		Gm17399	-1.47	1.83117
Atp9b	1.16	6.91676		Azin2	-1.51	1.63315
Myb	1.77	6.91485		Col6a2	-1.54	1.31243
Ulk1	1.05	6.91202		Lipt1	-1.57	1.71095
Samhd1	2.7	6.90488		Gbp3	-1.61	1.32529
Zbtb7b	3.13	6.90102		Echdc2	-1.63	1.31658
Heca	1.34	6.90084		Trav7d-5	-1.63	1.56063
H6pd	1.9	6.9003		Trav7n-5	-1.63	1.56063
Rb1cc1	1.61	6.89816		Gm14173	-1.66	2.00467
Zfp467	3.89	6.89619		Luzp1	-1.67	1.84473
Zswim6	1.83	6.89503		Slc7a8	-1.67	1.50229
Nsg2	1.02	6.89335		Fstl1	-1.68	1.72118
Vps37a	2.11	6.89263		Asprv1	-1.73	1.3946
Treml2	0.94	6.88034		Sdf2l1	-1.76	2.95932
Bicdl1	1.08	6.87647		Stmn3	-1.77	1.57309
Ap3s1	1.31	6.87058		Gm6157	-1.78	1.6318
Rnf169	1.79	6.87023		Trav9-2	-1.84	1.48552
Ikbke	1.3	6.86477		Mn1	-1.85	1.3853
Marf1	1.62	6.86441		Trgc4	-1.86	1.31493
Inpp4a	2.63	6.85948		4933431K14Rik	-1.86	1.69394
Dck	1.16	6.84893		Trav15-2-dv6-2	-1.88	1.41622
Tmem259	0.96	6.84858		Ccnb1-ps	-1.88	3.89026
Pdcd4	0.96	6.83631		Pla2g4a	-1.9	1.60216
Dlgap4	1.61	6.83392		Tymp	-1.93	2.32369
Ccser2	1.38	6.83102		Cpq	-1.95	2.07517
Dnm2	1	6.82788		Arl6	-1.98	1.42683
Traf4	1.37	6.82285		Spc25	-2.03	1.81879
Zdhhc18	1.14	6.82254		9330182L06Rik	-2.06	1.59099
Ist1	1.26	6.82179		Scrn2	-2.06	1.49414
Mapk8ip3	2.35	6.8093		Trav16d-dv11	-2.07	1.55661
Gm16794	3.24	6.80435		Ckap4	-2.11	1.34146
Gm16867	10.74	6.80309		Hoxa4	-2.12	1.68455
Vps13c	2.37	6.79263		Plvap	-2.12	1.79933
Zc3h12a	1.34	6.78985		Arhgef10l	-2.21	1.81161
A130023I24Rik	14.84	6.78916		Gm12758	-2.21	2.14129
Itgb7	1.47	6.78374		Gm42067	-2.25	2.10107
2810021J22Rik	2.58	6.78284		2310043M15Rik	-2.29	1.60126
Fyn	1.02	6.77983		H2ac8	-2.35	3.31592
S1pr1	3.6	6.77851		Gm50253	-2.37	2.37852
Ip6k2	1.1	6.77401		Myo1e	-2.38	1.81848
Agap2	0.98	6.77379		Kbtbd6	-2.4	1.60477
Zbtb20	4.22	6.76815		Pcyt1b	-2.41	2.04592
Sema4d	0.91	6.76551		Aldoart1	-2.43	1.30309
Cmtm6	0.92	6.75856		Otos	-2.44	2.13632
Gtf2ird1	0.97	6.75723		Mapk8ip2	-2.46	1.31598
Gm26740	5.74	6.7549		Asns	-2.46	2.00688
Dlg1	1.31	6.75467		Dusp3	-2.46	1.56919
Med13l	1.77	6.74967		Ankrd37	-2.51	1.96825
Rnf166	1.12	6.74077		Cpne7	-2.54	1.31045
Prkcd	1.25	6.74021		Ikbip	-2.59	3.09333
Smpd2	1.09	6.733		Fam129b	-2.67	1.34948
Tnrc6c	1.56	6.73298		Gm5503	-2.72	1.70779
Pcmtd1	1.27	6.73247		Pou3f1	-2.81	1.69915
Cmip	1.09	6.72961		Ifi30	-2.9	1.89296
Ifi208	2.71	6.72945		Vps37d	-2.99	1.35425
2610005L07Rik	1.35	6.72594		Plek	-3	1.51704
Pigm	1.58	6.71565		Ppa1	-3.06	1.83539
Clcn4	0.93	6.70516		Oasl1	-3.14	2.17815
Zfp329	1.85	6.70483		Nrp2	-3.15	1.97311
Zbtb7a	0.94	6.70466		A430093F15Rik	-3.2	1.6162
Hif1an	1.09	6.69752		Ciart	-3.25	1.35744
Gm10392	4.36	6.69719		1700048O20Rik	-3.29	1.97029
Ankrd16	1.99	6.69259		Lrrtm2	-3.33	1.45355
Inpp5d	1.2	6.68775		Gabre	-3.52	1.33011
Prkcz	4.59	6.68733		Pbk	-3.59	2.21512
Arap1	0.93	6.68075		Gm28530	-3.63	1.86241
Card11	0.94	6.67674		Dsp	-3.68	1.35577
Kdm7a	2.06	6.67598		Esd-ps	-3.69	1.82854
Stk10	1.15	6.6757		Rasl10b	-3.71	2.01868
Adamts6	2.05	6.67443		Ppp1r9a	-3.89	1.56824
4930402H24Rik	2.04	6.67161		Tex14	-4.11	1.74677
C030034L19Rik	3.16	6.67043		Gm13563	-4.16	2.81615
Atxn7	2.12	6.6689		Tinagl1	-4.21	1.69321
Cyb561d1	1.35	6.66266		Sema6b	-4.28	2.63121
Ptk2b	0.93	6.66254		Gm2645	-4.41	1.7722
Tle4	1.67	6.66056		Pou4f1	-4.43	1.63132
Arhgef1	1.41	6.66012		Gm572	-4.64	1.34578
Baz2b	1.63	6.65852		Krt222	-4.7	1.62935
Acap1	1.32	6.65781		Spata33	-4.9	2.32377
Fbrsl1	1.43	6.6547		Optn	-5.18	1.40113
AI467606	1.31	6.65399		Marchf3	-5.2	1.85195
Hps3	1.45	6.65345		Entpd3	-5.33	1.41667
Brd1	1.12	6.65153		Trav9-4	-5.53	3.12841
F2r	3.11	6.65086		4930532G15Rik	-6.39	1.63351
Abi3	1.22	6.6447		Apol9b	-8.75	1.30783
Lemd2	1.1	6.64102		Msantd3	-8.75	1.37772
Ifngr1	1.44	6.63997		Smpd3	-9.32	2.68127
D16Ertd472e	1.25	6.63392		Gm50432	-9.71	1.38815
Ppt1	0.84	6.63285		Cdh13	-9.73	1.36058
Tmem87b	2.18	6.62661		Mnd1-ps	-9.75	1.45553
Ythdc1	1.59	6.62516		Gm13999	-10.07	1.35975
Creb3l2	2.53	6.62106		Dpp6	-10.07	1.39827
Spns1	1.22	6.62104		Gda	-10.07	1.35212
Stx16	1.59	6.61791		Rpl31-ps13	-10.09	2.26052
Tnrc18	1.2	6.61383		Gm13082	-10.54	1.79841
Rnf44	1.45	6.60999		Kcnn1	-10.56	1.40104
Adamtsl2	2.3	6.60785		Tnni3	-10.56	1.35964
Znfx1	1.2	6.60278		Gm15583	-10.62	3.02611
Ctsd	1.2	6.59946		Igha	-10.71	1.41728
Tmem245	2.56	6.58973		Gm12341	-10.71	1.38785
Rfx3	2.33	6.58305		BC028528	-10.72	1.43793
Pip4p1	1.03	6.57622		Gm49380	-10.77	1.48609
Mindy2	1.5	6.57194		H2-Eb1	-10.88	1.43232
Brwd3	1.57	6.56025		Fzd9	-10.88	1.41692
Teddm1b	15.54	6.55927		Mpeg1	-10.9	3.57968
Ptov1	0.98	6.55664		Gm15200	-10.9	1.5747
Zfp738	1.67	6.55569		Tgfb2	-10.92	1.36139
Zfp949	1.61	6.55487		Cfap157	-11.07	1.36245
Rph3al	2.5	6.55162		Csf1	-11.07	2.27768
Trim39	2.17	6.54669		Itga7	-11.07	2.10163
Fbrs	2.02	6.54636		Igfbp7	-11.19	3.37603
Slc49a4	1.41	6.54435		Gm43587	-11.2	2.31931
Dlg4	1.52	6.54221		Bicd1	-11.33	1.43903
Zmym5	1.78	6.54119		Oas1a	-11.41	1.65583
Baz2a	1.98	6.53138		Rnf144b	-11.41	1.69072
Oga	1.2	6.53137		Cited1	-11.45	1.47152
Trp53i11	0.95	6.53001		Gm6722	-11.45	1.50775
Gm35035	15.24	6.52854		Gm8942	-11.46	1.41311
Xpc	1.17	6.52336		Gm48582	-11.52	1.59723
Elmsan1	1.86	6.51571		Gm47513	-11.55	1.56941
Slc36a1	1.87	6.51205		Gm2574	-11.69	2.89469
Gm4631	1.88	6.50997		Lgals1-ps2	-11.72	1.39275
Txnip	1.1	6.50829		Gm5449	-11.8	1.59442
Srsf5	1.34	6.50065		Gm8532	-11.83	3.96223
Gm12256	15.04	6.49768		Lrrc15	-11.89	1.62974
Tmem164	1	6.4932		Tekt5	-11.89	2.53535
Ddx17	1.29	6.49034		Wdr31	-11.9	1.72913
5830432E09Rik	2.1	6.48424		Gm9025	-11.91	4.40825
Dock9	2.09	6.47908		Pnldc1	-11.96	1.32859
Itpkb	1.24	6.47717		Hectd2os	-11.97	2.1694
Chkb	1.44	6.4753		Gm11460	-11.99	2.42638
Sik3	1.28	6.47334		Gpx2-ps1	-12	1.60697
Mxd1	1.42	6.4673		Gm43401	-12.05	1.64165
Tob2	0.98	6.46643		Inca1	-12.11	1.55101
Rora	2.81	6.45989		Slc10a1	-12.19	2.14384
Rere	2.18	6.4595		Gm10037	-12.21	1.30856
Lnpep	1.85	6.45284		Gm12292	-12.21	1.50629
Dusp7	1.14	6.45139		9130230N09Rik	-12.38	1.60288
Fam13b	1.69	6.45126		Gm18821	-12.51	1.55468
Gm10676	1.54	6.45016		C230024C17Rik	-12.55	1.63566
Chpf2	1.31	6.44883		Wscd2	-12.64	2.03117
Mon2	0.95	6.44705		Ccdc78	-12.66	1.32949
Kctd18	1.59	6.44186		Gzmm	-12.68	1.72333
Nckap5l	1.89	6.43706		Cntnap2	-12.71	1.70057
Foxp1	1.41	6.43191		Gm4356	-12.74	2.17268
Ralgps1	1.65	6.43062		Gm44141	-13.03	2.64029
Fmnl2	5.91	6.42924		Gm19619	-13.21	1.71904
Helz	1.92	6.42908		Gm12481	-13.23	1.32505
Ppp1r16b	1.14	6.42774		1700008O03Rik	-13.24	1.94461
Crim1	3.14	6.4167		Gm45428	-13.36	2.85634
Soat1	1.76	6.41273
Btg2	1.09	6.41142
Inpp1	1.54	6.40252
Dclre1c	2.19	6.40119
Foxo3	1.03	6.3999
Phf3	1.51	6.39703
Cpeb4	1.86	6.39686
Pja1	1.02	6.39351
Dennd6b	1.86	6.39261
Dennd4c	1.44	6.39188
Cd37	1.04	6.39079
Fbxw10	3.7	6.38774
Rnf103	1.39	6.38549
Fam160b1	1.62	6.38519
Nipal1	2.38	6.38488
Pou6f1	1.65	6.38315
Clock	2.18	6.38091
Sin3b	0.81	6.38023
Hpcal1	1.08	6.36155
Zc3h7a	1.44	6.36137
Map3k14	1.39	6.36107
Gba2	1.04	6.35229
Stat5b	0.73	6.35147
Slc25a27	2.94	6.35098
Phf20l1	1.75	6.34671
Mtmr10	1.55	6.34499
Pacs2	1.59	6.34197
Setd1b	1.99	6.33194
Dgkq	1.62	6.32537
4833420G17Rik	1.42	6.32201
Pik3ca	1.11	6.32081
Tns1	1.67	6.31991
Slc9a9	1.37	6.31884
Zscan26	1.77	6.31444
Scai	2.59	6.31423
Rbpj	1.42	6.31351
Nlk	1.06	6.30982
Stk25	1.02	6.30827
Akap13	1.9	6.30089
Ddr1	4.89	6.29931
Ppm1e	1.85	6.29882
Zbtb2	1.16	6.29792
Ptprc	1.37	6.29391
Mapk1ip1	2.36	6.29374
Pan2	1.6	6.29183
Tor1aip1	0.79	6.29061
Cflar	1.53	6.28557
Dynlt1c	1.75	6.27721
Rragd	1.6	6.27581
Dnajc16	1.42	6.27424
Rbm5	1.72	6.26702
Igf1r	2.46	6.26255
Mrgbp	1.08	6.26241
Adcy6	1.91	6.25772
Zbtb34	1.34	6.25462
Zer1	1.32	6.25208
Fbxo11	1.5	6.24803
H2bc21	1.48	6.24654
A930024E05Rik	2.24	6.24015
Cd96	1	6.23433
Tmem127	0.84	6.22289
Socs1	1.59	6.2161
Rufy2	1.38	6.21352
Haus3	1.42	6.21165
Zfp263	1.05	6.20961
Khdc4	1.17	6.20741
Entr1	1.12	6.2051
Diaph2	1.89	6.20363
Vamp2	1.65	6.20254
Ints6l	1.93	6.20211
Slc23a2	1.14	6.19717
Zdhhc9	1.34	6.19605
Rbm33	1.93	6.1956
Ptpra	0.87	6.18997
Jak2	1.12	6.18336
Smim14	0.91	6.17747
Mau2	1.1	6.17453
Rgp1	1.18	6.17176
Gabrd	14.96	6.17064
Nlrc3	1.73	6.15983
Galnt4	1.49	6.15925
Plec	2.02	6.15234
Tcf25	1.06	6.15154
Hrh3	4.38	6.15044
Zfp319	1.03	6.14996
Vezf1	1.04	6.1499
Smad7	2.39	6.14928
Kmt2b	1.53	6.14576
Fyco1	1.74	6.14147
H2-Ob	2.3	6.14097
Gm40841	3.87	6.13713
Sfn	1.47	6.1361
Mark4	1.22	6.13354
Zbtb9	1.1	6.13178
2310015K22Rik	14.54	6.13035
Smarca2	1.62	6.12336
Bcl2l11	1.38	6.12031
Gm45606	1.92	6.11678
Zdhhc17	1.4	6.10913
Tle2	3.01	6.10684
Leng8	2.33	6.10484
Plekhf1	2.85	6.10123
Prrg1	1.82	6.10066
Celf2	1.06	6.09839
Zyg11b	1.21	6.09764
Tmie	3.41	6.09196
Lztfl1	1.58	6.08702
Gsk3b	1.35	6.08455
Slc20a1	1.7	6.08343
Trav6-5	14.55	6.08215
Mast3	1.53	6.07957
Golga1	1.86	6.0777
Rc3h2	1.73	6.07598
4932422M17Rik	2.85	6.07427
1600012H06Rik	1.33	6.07335
Senp7	1.02	6.07169
Gpr137b-ps	2.38	6.06801
Zfp654	1.25	6.06599
Pnisr	2.26	6.05803
Rnpepl1	1.01	6.05137
Ttc14	1.89	6.04866
Ankrd11	1.43	6.04705
Prkcz2	2.74	6.04597
Zfc3h1	1.29	6.0425
Ndfip2	0.99	6.04236
Plcb2	1.79	6.03821
Cdh24	1.2	6.03578
Llgl2	1.46	6.03091
Colq	0.79	6.02782
Ccdc88c	1.74	6.0235
Naa30	1.09	6.02335
Sema6c	2.84	6.0223
Gm37494	1.79	6.01354
Cds2	1.47	6.0114
Tox3	4.1	6.00988
Il1rl2	1.87	6.00988
Hist1h4m	13.92	6.00578
Camk2n1	3.85	5.99593
Relch	1.12	5.991
Ccng2	0.89	5.98953
Gm36931	3.95	5.98872
Ap3d1	1.3	5.98316
Lypd6b	1.93	5.97949
Ep300	1.73	5.97332
Ccnl1	1.65	5.97068
Arrdc2	1.4	5.96989
Cfl2	1.7	5.96045
Zfp770	1.35	5.95247
Etv3	1.11	5.95152
Zfp629	1.05	5.95126
S100a10	1.27	5.94724
Stk17b	0.85	5.94514
Atrn	1.29	5.93885
Malat1	3.34	5.93595
Exoc6b	1.68	5.91793
Gmip	1.25	5.90316
D930048N14Rik	2.27	5.90282
Nfrkb	1.37	5.90256
Naga	1.47	5.90038
Marchf2	1.07	5.89846
Esco1	0.77	5.89802
4732440D04Rik	2.92	5.89298
Ccdc84	1.71	5.89169
Fgd3	1.07	5.89131
Shprh	1.2	5.887
Stat4	1.57	5.88501
Tnfrsf1a	1.01	5.88443
Acrbp	2.34	5.88358
BC065403	2.71	5.88357
Rabggta	1.19	5.88049
Pgs1	1.22	5.87886
Rev3l	1.45	5.87742
4933407L21Rik	13.57	5.87135
Gm20605	1.93	5.86615
Pea15a	1.74	5.86417
H2aw	1.71	5.86374
Oip5os1	1.28	5.85492
Plekhg2	1.61	5.84178
1810013L24Rik	1.09	5.84022
Gga3	1.49	5.83871
Pmepa1	1.44	5.83782
Man2a2	1.06	5.83766
Map4k3	1.81	5.83538
Ppp1r37	1.04	5.833
Taok1	1.82	5.83207
Thoc2l	1.47	5.83125
Dhx57	1.07	5.81364
Ap3s1-ps1	1.29	5.80598
Syne1	2.48	5.80202
Ubxn7	1.6	5.80195
Gm20683	1.84	5.79465
Clcn2	1.5	5.79164
5031425E22Rik	1.1	5.79145
Eif4e3	0.9	5.7884
Fam98c	0.89	5.78707
Ccdc88b	0.96	5.78029
Tes	1.45	5.77851
Prpf39	1.83	5.77784
BC043934	1.97	5.77567
Mink1	1.65	5.77159
Zfp652	1.43	5.77129
Mkrn1	0.85	5.77047
Szt2	1.81	5.767
Gm38102	3.5	5.7668
Aqp11	0.88	5.76374
Nfat5	2.98	5.75985
Prr7	1.8	5.75586
Trp53bp2	0.89	5.75568
Rfxank	0.95	5.74997
Nphs2	1.52	5.74877
Mark2	0.77	5.73975
Fchsd1	1.48	5.73867
Zfp61	1.14	5.73717
Nrbp1	0.9	5.7369
Nfia	1.9	5.73584
Tom1l2	1.57	5.73567
Trim34a	2.08	5.73524
Otud5	0.78	5.73507
Dtx3	1.36	5.73311
Entpd4b	1.42	5.72957
Bmt2	1.29	5.72885
Zmym2	1.14	5.7228
Rcsd1	1.04	5.71915
Laptm5	0.78	5.71869
Trim12c	1.11	5.7186
Pacs1	1.16	5.71854
Gm37261	3.76	5.71812
Gbp4	1.31	5.71786
Rab22a	1.02	5.71404
2310043P16Rik	1.99	5.71286
Gimap6	1.14	5.71143
Tmf1	0.9	5.71065
Fn3k	1.81	5.70901
Gm37199	14.04	5.70787
Ppp1r18	0.85	5.70643
Phkg2	1.17	5.70624
Tpra1	1.24	5.70482
Nfkb2	1.17	5.70301
Ppp1r12a	1.1	5.69975
Tab2	0.84	5.69684
Rasgrp2	1.52	5.69197
Gpsm3	0.85	5.68483
Arid4b	1.09	5.68361
Dgkg	1.29	5.68259
Gprin3	3.83	5.681
Zfp39	1.24	5.68058
Entpd4	1.41	5.6774
Nsd3	1.24	5.67724
Zfp512b	1.16	5.67439
L3mbtl3	1.1	5.67437
Ogt	2	5.67181
Bbx	1.4	5.66594
Kcna2	2.26	5.6632
Kif5b	1.17	5.65695
Chd6	1.76	5.65083
Frs2	1.46	5.64355
Itga5	1.25	5.64072
Map3k2	1.71	5.63492
Rmc1	0.82	5.63436
Fmnl1	1.03	5.63037
Acox3	1.2	5.6302
Fbxl4	1.43	5.62345
Papss2	1.82	5.62034
Ubp1	1.55	5.62024
Gm17322	2.48	5.61665
Dusp6	2.15	5.61527
Sec31b	2.72	5.61393
Ldhb-ps	1.14	5.61203
Pkd1	1.52	5.61024
Kansl1	0.93	5.60713
Usp32	1.07	5.60701
Mif4gd	1.23	5.60668
Psd4	0.9	5.60502
Ralgapa2	1.32	5.60426
Ap5m1	1.11	5.60356
Irgm2	1.28	5.60327
Brpf3	1.69	5.60272
Ppcdc	1.19	5.59815
Atp1a3	2.06	5.59802
Mical1	1.02	5.59694
Elk4	1.83	5.59421
Dmtf1	1.43	5.58872
Ubn2	2.42	5.58658
Rictor	2.02	5.58579
H2-T24	1.5	5.58578
Cep250	1.21	5.58147
Trp53inp2	1.47	5.57487
Zfp276	1.24	5.57485
Pik3r1	0.87	5.56898
Gm47015	2.06	5.56736
Stat2	1	5.56379
Resf1	1.27	5.5584
Rasa2	1.09	5.55576
Rabgap1l	1.51	5.55499
Zfp280c	1.66	5.55047
Pde1b	2.66	5.54971
Nipal3	0.84	5.54569
Tspan2	1.36	5.53528
Ski	1.12	5.53027
Slc16a6	1.4	5.52978
Sun2	0.83	5.52529
Kif3b	0.98	5.52399
4930481A15Rik	2.53	5.52372
1810026B05Rik	1.07	5.51913
Ash1l	2.03	5.51727
Gm49759	2.73	5.51543
Jrkl	1.46	5.51415
Gm20342	3.02	5.51396
Snrk	0.86	5.51325
Gimap1	1.24	5.50985
Vps9d1	1.33	5.5085
Man2b1	0.69	5.50846
Atp2b4	2.17	5.5084
2810002D19Rik	1.43	5.50686
Ifngr2	0.99	5.50635
Gm26822	3.78	5.50059
Akap10	0.81	5.50048
Kdm2a	0.99	5.49137
Pgap1	2.63	5.49095
Cd55	14.85	5.48818
Kat6a	1.23	5.48701
Dstyk	1.97	5.48385
Rnpc3	1.18	5.48149
Suco	1.16	5.47697
Wdr13	1.33	5.47626
Hmg20a	0.83	5.47354
Zfp592	1.12	5.47208
Mgam	3.2	5.46531
Bsdc1	0.89	5.4517
Axdnd1	2.08	5.43967
Ttll3	2.8	5.43845
Smurf1	1.35	5.43623
Zzef1	1.23	5.43393
Smug1	1.2	5.43362
Hspg2	4.23	5.43255
Snapc3	1.45	5.43183
Ncoa6	1.38	5.4314
Inpp5a	1.44	5.42697
Bbof1	3.17	5.42325
Zfp846	2.01	5.41727
Gm26583	4.1	5.41595
D330041H03Rik	2.07	5.41
Slc44a1	1.43	5.40532
3110056K07Rik	1.95	5.40449
Acss2	1.08	5.40387
Pax7	13.66	5.40306
E130307A14Rik	1.73	5.402
Synrg	0.84	5.39912
Jmjd1c	1.53	5.39886
Zc3h6	2.1	5.39823
Arfrp1	1.04	5.39592
Igtp	1.1	5.39054
Ccdc93	1.46	5.3897
Rnf31	0.89	5.38765
Ago1	1.11	5.38535
AI480526	2.57	5.37603
Mob3c	1.51	5.37243
Tnnt3	13.47	5.36913
Ccm2	0.97	5.36831
Ncor1	1.03	5.36494
Kdm6b	1.64	5.36051
Clasrp	1.3	5.36029
Tspyl4	0.9	5.35921
Cytip	0.73	5.35856
Slc30a7	1.5	5.35272
Celsr2	1.82	5.34967
Calcrl	1.08	5.34754
Mylip	1.35	5.34685
Sorl1	2.36	5.34642
Sbk1	0.67	5.34527
Aktip	1.12	5.34522
Tlr12	1.05	5.34472
Gm16055	13.17	5.34391
Slc38a2	1.12	5.34282
Lgals4	2.42	5.33944
Mypopos	2.42	5.33796
Bcas3	1.13	5.33598
Gm36266	2.14	5.33442
Clk2	1.22	5.32989
Chd9	1.23	5.32838
Zmat3	1.98	5.32483
Lrp6	1.17	5.31726
H2bu2	1.54	5.31545
Cep120	0.84	5.3139
Nktr	1.56	5.31022
Sesn1	1	5.3082
Fcho2	1.78	5.30692
4930581F22Rik	1.82	5.30119
Gnal	2.05	5.29298
Zbtb44	1.79	5.29286
Slco4a1	1.74	5.29102
Rnf146	0.94	5.28961
Rflnb	3.12	5.28818
Trerf1	1.2	5.28678
Zfp36l1	1.07	5.28378
Cfap74	9.58	5.28308
Acap2	0.88	5.27995
Glis3	5.04	5.27985
Sigirr	0.85	5.27374
Cacnb3	1.18	5.27309
Slc25a28	0.96	5.26969
Fam49a	1.75	5.2679
Gm3739	13.91	5.26784
Zscan29	0.93	5.2674
Gm10521	3.74	5.26478
Dyrk1b	1.07	5.25446
Kif21b	1.34	5.25191
Slc30a9	1.08	5.2497
Patz1	0.67	5.24759
Gm49797	1.76	5.24634
Pbx2	0.94	5.24576
Gm47071	3.4	5.24462
Samd4b	0.87	5.24281
Gpr18	3.48	5.24236
Gimap8	1.23	5.23934
Usp24	1.08	5.23686
Bcl11b	0.81	5.23289
Gm27255	2.23	5.22137
Ager	2.57	5.21929
Gm30054	3.24	5.2191
Gm38384	4.3	5.21701
Kmt2c	2.33	5.21379
Acox1	0.86	5.21346
Tmem184b	0.92	5.20871
Ubr1	0.85	5.207
Sltm	0.98	5.2066
Rsbn1l	1.09	5.20478
Gm45062	3.04	5.20309
Ifi213	3.8	5.20226
Neurl3	3.62	5.19909
Kmt2e	1.34	5.19907
Tmem63b	1.53	5.19467
Lrig2	1.07	5.19296
Stard3	0.95	5.19029
Slc44a2	0.68	5.18725
Susd6	0.92	5.18341
Smcr8	1.23	5.18215
Cep85	1.09	5.17939
Ilvbl	0.79	5.17609
S100pbp	1.35	5.17594
Dido1	1.08	5.17049
Trav9-1	13.18	5.16839
Gm45221	4.29	5.16625
Igip	2.54	5.16568
4932438A13Rik	1.96	5.16473
Zxdb	1.13	5.15976
Tgfbr3l	2.34	5.15738
Zfp871	1.81	5.15677
Tpd52	1.58	5.15237
Tmem176b	2.24	5.15213
Cbl	1.79	5.14631
Zfp715	0.96	5.14435
Sptan1	1.1	5.14299
Tnrc6a	1.74	5.14238
Tgfbr3	1.63	5.14048
Tacc1	0.89	5.13552
Rsbn1	1	5.13541
Snrnp48	1.33	5.13497
Rlf	0.94	5.13363
Slc35e2	1.34	5.13082
Magi3	1.34	5.12993
Bptf	1.2	5.12555
Trp53i13	1.35	5.11493
St3gal1	1.01	5.11449
Gm20033	1.61	5.11397
Gm18537	1.66	5.11173
Trim56	1.09	5.10777
Gm336	3.65	5.10225
Zfp646	0.89	5.09572
Sike1	1.14	5.09402
Sipa1	0.78	5.09093
Utp25	0.87	5.08905
Zbtb37	2.77	5.08808
Rgs2	1.18	5.08755
Zfp943	1.06	5.08286
Gm38394	2.29	5.0823
Axin2	1.06	5.08213
Gtpbp2	0.9	5.07686
Crispld2	3.36	5.07055
Apc	1.31	5.06812
Smox	1.13	5.0673
Phf8	0.89	5.06606
Prrc2b	1.23	5.06534
Lrch3	1.28	5.0644
Bicral	1.71	5.06393
Wbp1l	0.73	5.05676
Gm20098	3.63	5.05493
Rnf181	0.72	5.0487
Strip1	0.77	5.04775
Krit1	1.52	5.04624
Ssh2	1.29	5.043
Hook3	1.53	5.0423
Dst	2.45	5.03906
Pigc	0.88	5.03581
Kat6b	1.43	5.03477
Tepsin	1.15	5.03405
Ppfibp2	4.56	5.03083
Gm10557	1.09	5.02955
Cd46	2.28	5.02693
Uba7	0.73	5.02154
Gm15411	2.48	5.01676
Lratd2	1.77	5.01247
Paxbp1	1.05	5.01204
A930030B08Rik	10.04	5.01126
Eif4a2	0.98	5.00586
Rbm24	8.79	5.00493
Cep95	1.48	5.0009
Zfp831	2.56	5.00061
Pink1	1.24	4.99981
Itk	0.82	4.99979
Dnajc5	0.88	4.99675
Gm9821	1.96	4.99027
Psd3	1.92	4.98591
Smad5	1.24	4.98348
Phc3	1.75	4.98005
Gcc1	0.86	4.97574
Gm44597	2.65	4.97547
Lax1	1.3	4.9754
Vps13d	1.49	4.97275
Zfp51	0.99	4.97045
Samd9l	1.01	4.96714
Ell	0.87	4.96335
Med13	1.07	4.96317
Cd226	2.61	4.95705
Zfp318	1.43	4.95647
Maf1	0.97	4.95642
Crot	0.97	4.95538
Pgpep1	1.06	4.95374
9930012K11Rik	1.45	4.95046
Sox4	0.72	4.94716
Usp33	0.88	4.94711
Zfp408	0.86	4.94532
Ino80d	1.95	4.94343
Usp35	1.88	4.94339
Nisch	1.66	4.94318
Birc3	0.97	4.94082
Sec14l1	0.75	4.93998
Epas1	4.77	4.93883
Arl8a	1.26	4.93538
Spen	1.7	4.93532
Tmem87a	0.74	4.9353
Dcaf5	0.68	4.93413
Degs2	1.97	4.93402
Fam199x	1.81	4.93121
Gprc5b	2.12	4.93096
Ankhd1	1.29	4.92648
Ccnt2	1.2	4.924
Ppard	0.99	4.92345
Gm28370	2.82	4.92264
Rbm12b2	1.62	4.91105
Ppm1k	1.3	4.90886
Epm2aip1	1.41	4.90641
Zmym6	1.64	4.89921
Gm12709	3.31	4.89916
Polg	0.7	4.8983
Clec2i	0.75	4.89613
Kdm4a	0.6	4.89569
Cyp4f13	1.99	4.89569
Mdm4	2.29	4.89515
Rock1	0.84	4.89351
Erbin	1.05	4.89213
Eme2	0.94	4.89207
Ptms	1.1	4.88913
Zfand6	0.78	4.88403
Mctp2	2.06	4.88391
Clcn7	1.06	4.88112
Nbeal1	1.54	4.87974
Dop1a	1.32	4.87852
Zfp950	1.75	4.87686
Appl2	4.03	4.87397
Shisa5	0.87	4.87341
Zswim4	0.77	4.87257
Prdm2	1.52	4.8725
Acvr2b	1.82	4.87051
Stk38	1.04	4.86997
Abca7	0.84	4.86341
Clcn6	1.28	4.8634
Ppox	0.95	4.8609
Mon1b	0.68	4.85844
Tespa1	0.88	4.85665
Slc2a4rg-ps	1.85	4.85425
Gm37513	13.8	4.84329
Gm38378	13.8	4.84329
Clip2	0.95	4.83884
Ap3s1-ps2	1.67	4.83613
Pdk2	1.31	4.83497
Gm49599	4.14	4.83024
Crtc3	0.94	4.82043
Prpf38b	0.86	4.81989
Pacsin1	1.89	4.81762
Nufip2	1.28	4.81414
Il11ra1	2.82	4.80995
Uhrf1bp1l	1.07	4.80922
4833422C13Rik	3.93	4.8062
Prag1	2.04	4.79305
Slfn5	1.35	4.79274
L1cam	2.9	4.79254
Zfp956	1.12	4.78894
Zc3h11a	1.27	4.78416
Zfp397	1.29	4.78298
Fbxo28	0.81	4.78171
R3hdm2	1.1	4.78132
Tctex1d1	2.14	4.78055
Gm6934	1.98	4.77597
Frat1	1.61	4.76885
Fbxl17	1.02	4.76405
Lxn	1.18	4.76248
Mir22hg	3.07	4.76202
Fnbp4	1.18	4.75899
Crtc1	0.94	4.75204
Slc41a1	1.17	4.74758
Gria2	4.2	4.74567
Rinl	0.82	4.74235
Zfp40	1.51	4.73981
Ercc5	0.75	4.73392
Unc5cl	1.12	4.73307
Trav6d-5	12.43	4.72632
Ddhd1	1.1	4.72315
Chrnb1	2.26	4.71367
Gbp8	1.4	4.71321
Rxfp1	3.8	4.70707
Atxn7l2	1.07	4.70574
Pum1	0.88	4.70126
Evi2b	1.02	4.69907
Zup1	0.9	4.69742
Wdr44	1.07	4.6973
BC028471	10.08	4.69716
Gm38077	2.85	4.69711
Tasor	1.28	4.69568
Zfp28	2.56	4.69499
Gcnt4	13.01	4.6937
Gm44037	2.69	4.6935
Plekhn1	0.93	4.6921
Usp48	1.24	4.69116
Ralgds	1.63	4.67997
4833412C05Rik	13.21	4.67987
Akap9	1.96	4.6755
Gm17021	12.65	4.67429
Wnk1	1.34	4.67429
Aak1	1.27	4.67214
Gm11696	1.98	4.66894
Mfsd6	1.13	4.66844
Tmem65	1.29	4.66727
Ice1	1.39	4.66446
Gm49396	1.42	4.66081
Kcna3	1.01	4.65737
Tbc1d2b	0.8	4.65176
Nr2c2	1.07	4.64617
Tmem176a	2.33	4.64282
4933434E20Rik	0.76	4.64223
Braf	1.32	4.63621
Crtc2	1.04	4.63545
Gm38155	3.91	4.63071
Klf2	1.54	4.63039
Vps13b	1.28	4.62875
Mafb	2.19	4.62733
Zmynd8	0.87	4.62694
Dnajc15	1.09	4.62353
Lime1	1.26	4.62322
Mrtfb	1.24	4.62244
Hdhd5	0.75	4.61686
Pqlc2	1.65	4.61555
Vav1	0.66	4.61498
Tnrc6b	1.78	4.61426
Mfsd4a	1.84	4.61291
Gm43980	3.08	4.60995
Arf3	0.71	4.60728
Camkk1	0.85	4.60666
Klc2	1.34	4.60534
Son	1.33	4.60014
Inpp5e	0.94	4.59962
Hspa4l	1.16	4.59848
Zfp800	0.95	4.595
Grap	1.04	4.59456
Grik5	1.88	4.59233
Hdac10	0.98	4.58533
Gm42547	1.69	4.57835
Necap1	1.05	4.57742
Plgrkt	0.86	4.57667
Cers4	3	4.57433
Cklf	1.44	4.57345
Zfp182	1.58	4.57332
Mknk1	0.9	4.5655
Cplane1	1.13	4.56455
Trav5-1	13.06	4.56442
Ppp1r12c	0.87	4.56382
Gm37176	3.08	4.56265
Apbb3	0.94	4.56121
Mecp2	1.26	4.55815
Gm37593	2.89	4.5573
Cbx6	0.96	4.55326
Lrrc45	1.02	4.5524
Fndc3a	1.15	4.54638
Il6st	0.86	4.54552
A430088P11Rik	1.64	4.54529
Zbtb24	0.72	4.54387
Gm44104	3.73	4.53765
Zfp944	1.07	4.53715
Cpsf7	0.98	4.53594
Zfp398	1.2	4.53527
Arv1	1.79	4.53057
Camk4	0.72	4.52962
Extl3	0.6	4.5279
Gm43197	3.29	4.52512
Kcnc1	5.08	4.51963
Errfi1	1.19	4.51744
Mppe1	0.85	4.51533
Ldhb	0.99	4.51324
Prdm10	1.33	4.50932
Lcor	1.53	4.50775
Gm36948	2.57	4.50746
Rexo1	0.61	4.50669
Tmub1	1.01	4.50364
Gm49747	2.1	4.50183
Medag	8.94	4.50075
Phf12	0.72	4.50035
Birc6	1.45	4.49824
Mm2pr	7.75	4.49612
Mlxip	1.38	4.49428
Msantd2	0.98	4.49116
Eaf1	0.63	4.48718
Cramp1l	1.27	4.48676
Atp7a	1.49	4.48509
Rrnad1	1.48	4.48423
Itgav	1.16	4.47987
Elmo3	1.88	4.47949
Anks3	1.02	4.47359
Arhgap17	1.23	4.47054
Xlr4c	1.31	4.46351
Ccdc171	1.53	4.46166
Gm20427	2.11	4.45619
Mllt3	1.08	4.4547
5830448L01Rik	2.15	4.45363
Atp6v0b	1.08	4.4535
A530088E08Rik	1.99	4.45342
Plpp6	0.9	4.45319
Npff	3.98	4.4503
Zfp866	0.95	4.4485
Slc37a3	0.82	4.4485
Tmppe	1.38	4.44646
Med15	0.67	4.44642
Xbp1	0.65	4.44603
Vmn2r84	3.11	4.43935
5330438D12Rik	1.58	4.42758
Gm49990	13.73	4.42732
Dcaf10	0.71	4.42618
Tsc22d4	0.65	4.42257
Plagl2	0.99	4.41472
Klhl28	1.27	4.41453
5031434O11Rik	2.48	4.4137
A230103J11Rik	5.32	4.40942
Gadd45a	1.04	4.40808
Star	1.79	4.40719
Ern1	1.32	4.40532
Nr1d1	2.52	4.40373
Helz2	1.17	4.40234
Slc25a42	1.84	4.39681
Foxp4	0.91	4.39456
Mga	1.29	4.39439
Dnajc3	0.6	4.38267
Zrsr2	1.07	4.38239
Fam160a2	1.47	4.38111
D5Ertd579e	0.84	4.38075
Synj1	1.24	4.38041
Brwd1	1.25	4.37631
Zfp827	2.7	4.37432
Zfp707	0.94	4.37407
Ythdf3	0.97	4.37352
Ercc6	1.6	4.37322
E4f1	0.81	4.37259
Atp11a	1.66	4.37209
Sesn3	1.29	4.36958
Pcnx3	1.27	4.35932
Cdyl2	1.34	4.35553
Dpm1	1.34	4.35341
Mamdc4	1.89	4.35336
Safb2	1.24	4.35126
Gm37233	2.67	4.35069
Rasl11b	0.98	4.34871
Trip11	1.45	4.34727
Slc7a6os	0.78	4.34582
P3h3	3.24	4.34425
Gm43152	8.78	4.34332
Adam12	9.4	4.34021
Gm38372	3.95	4.33028
Mbd1	0.76	4.32913
Zfp966	2.51	4.3277
0610030E20Rik	0.85	4.32763
Prdm1	2.04	4.32719
Prrc2c	1.59	4.32682
Tet2	2.03	4.32629
Gm21781	3.12	4.32604
Dnmbp	1.14	4.32184
Apobec3	0.72	4.32177
Rc3h1	1.55	4.3206
Chd2	1.26	4.3179
Gm43481	3.38	4.31593
Phf21a	1.13	4.3142
Gm49602	1.11	4.31255
Amn1	2.13	4.31009
Gm37150	2.07	4.30137
Lyrm9	1.49	4.29824
Il7r	1.52	4.29472
Tmcc3	1.39	4.27913
Dennd1b	0.97	4.2781
Lrif1	1.12	4.27807
Apol7e	8.88	4.27543
Tmem161b	0.97	4.27414
Scn5a	2.63	4.27353
Hectd4	1.72	4.26984
Bod1l	1.34	4.26787
Zfyve26	1.11	4.26546
Dennd4b	0.79	4.25888
Mccc1	1.06	4.25723
P3h4	7.17	4.2556
C230096K16Rik	2.19	4.24568
Tet3	1.44	4.24461
Kbtbd11	0.93	4.2388
Zcchc7	1.66	4.23608
Setd2	0.91	4.23086
Snrnp70	1.23	4.23034
Rcor3	1.39	4.22833
Zfp971	2.01	4.22814
D130019J16Rik	4.74	4.22382
Ino80	0.85	4.2219
Cd27	0.64	4.22175
Erp27	4.16	4.22043
Tgfb1i1	3.18	4.21898
Midn	0.69	4.21894
Gm28035	3.28	4.21455
Mtcp1	1.66	4.21453
Mindy1	1.02	4.21362
Ppp4r1l-ps	1.51	4.21215
Trim26	1.17	4.2103
C130036L24Rik	1.93	4.20535
Plekhb2	0.65	4.20368
Zfp335	0.83	4.20196
Atg2b	0.96	4.20125
Mycbp2	1.35	4.19886
Prrc1	1.12	4.195
Gm38405	7.18	4.19009
Xrn1	1.2	4.18942
Abcc10	1.66	4.17907
Trrap	1.28	4.17716
Ncoa3	0.77	4.17657
Inafm1	1.35	4.1716
Rbm12b1	1.78	4.16648
Gtdc1	1.09	4.15969
Gm17491	2.04	4.15871
Prr14	0.95	4.15743
Lsm14b	0.7	4.15442
Sec16a	0.94	4.15198
Rfx7	1.05	4.14732
Med1	1.03	4.14728
Nfkbid	1.04	4.14689
Slc45a4	0.82	4.13941
Gm43338	2.44	4.13825
Fam241a	1.07	4.13755
1700109H08Rik	3.49	4.13668
AI504432	1.08	4.13484
A930002I21Rik	1.17	4.13334
Akap8	0.88	4.13315
Galnt10	0.84	4.12783
Gng2	1.88	4.12052
Spred1	0.69	4.11758
Spag1	1.86	4.11634
Atg16l2	0.86	4.11496
Arhgap27	0.74	4.11484
Gm12940	2.98	4.11064
Hinfp	1.26	4.10884
Rreb1	1.16	4.10741
Dgkz	0.78	4.10356
A130071D04Rik	3.74	4.10266
Zfp710	0.91	4.09766
Gimap1os	1.47	4.09544
Gm4258	2.6	4.0932
Peak1	1.58	4.09314
Kmt2d	2.35	4.09069
Tle1	1.07	4.09039
Tia1	1.16	4.08772
Gm15265	2.95	4.07315
Hps5	0.75	4.0689
Trio	1.25	4.06829
Plcxd2	0.91	4.06546
Mllt11	1.1	4.06355
5430405H02Rik	1.96	4.06035
Sipa1l3	1.31	4.05948
Pogk	1.28	4.05866
Gm37303	3.91	4.05682
Lats1	1.23	4.05607
Tmc4	2.1	4.05161
Slc31a2	1.1	4.04654
Prpf4b	1.07	4.04595
Mbd6	1.42	4.04398
Arhgap30	0.63	4.04168
Fndc3b	3.06	4.04134
Paxx	1.08	4.03984
Atl1	2.9	4.0394
H2-Q7	1.85	4.03823
Gpr183	2.18	4.03819
Ppp2r3d	1.11	4.03607
Zfp385a	1.69	4.03415
Zfp607a	1.43	4.03213
Gm43379	2.64	4.01626
Dnajb5	1.25	4.01295
Akirin1	0.59	4.01093
Ptpn23	1.19	4.01037
Irf2bpl	0.67	4.0088
Snx15	0.99	4.0084
Gm49553	2.77	4.00666
Sertad4	3.57	4.00613
Macf1	1.71	4.00604
Gm45718	2.84	4.00512
CT010467.2	1.35	4.00429
Agl	0.83	4.00319
Zc3h3	1.45	4.00045
Natd1	0.61	3.99434
Avpr2	2.47	3.98318
Rbak	1.2	3.98262
Gm37829	3.07	3.97874
Gm14029	1.35	3.97865
Golga4	1.37	3.97758
Sec24b	0.75	3.9718
Mblac2	1.17	3.96883
Ankrd39	1	3.96755
Gm37266	3.51	3.96194
Bcl9	0.87	3.96144
Ehhadh	0.85	3.95376
Gm37469	3.6	3.94604
Zfp292	1.23	3.94285
5830444B04Rik	8.09	3.94141
9230112E08Rik	1.67	3.9403
Airn	2.52	3.93929
Meis3	1.13	3.93696
Gm28883	1.74	3.93067
Ap4e1	0.91	3.92975
Araf	0.78	3.92805
Ago2	1.4	3.92242
Dgke	0.97	3.92076
Osbpl7	0.71	3.92049
Tnk2	0.81	3.91923
Man2c1os	2.73	3.91385
Gm37534	3.52	3.91253
Gm50107	1.9	3.91181
Ceacam1	2.38	3.91138
Fam193a	0.9	3.91122
Kmt2a	1.86	3.91106
Sh3gl1	0.65	3.90427
Idnk	0.81	3.90422
Pot1b	0.99	3.89751
Sap25	2.14	3.88861
Gm7600	2.23	3.88628
B230217O12Rik	1.95	3.88463
Pou2f1	1.27	3.8804
Dicer1	0.98	3.88015
Pias3	1.15	3.87841
5830428M24Rik	2.16	3.87826
Fbxw5	0.67	3.87692
Cbfa2t3	1.26	3.8768
Sit1	1.08	3.87604
C9orf72	1.43	3.86938
Fgf2	2.43	3.86708
Il17rc	4.24	3.86582
2610008E11Rik	0.88	3.86422
Tnks1bp1	1.1	3.86323
Prr14l	0.83	3.86167
Gm48062	3.87	3.84773
Rap2a	0.84	3.83983
Gm16042	4.15	3.83943
Rybp	0.84	3.83555
B4galt7	0.72	3.8305
Gm20300	1.36	3.8293
Gprasp1	0.91	3.82925
Ccnj	0.85	3.82891
Taok2	0.89	3.82481
Itsn2	0.97	3.82235
Atp13a1	0.71	3.82096
Ccdc97	0.7	3.81994
St8sia6	6.76	3.81911
Plppr3	1.76	3.81816
Dnajb14	1.68	3.81053
Parp4	1.2	3.80195
Micu3	1.34	3.80107
Slc5a3	1.83	3.79913
4933439C10Rik	1.11	3.79809
1810059H22Rik	1.42	3.79742
Afap1	1.13	3.79717
Cd247	0.73	3.79635
Prr12	1.15	3.79563
Teddm2	3.35	3.79414
Smg1	1.2	3.79067
Mad1l1	0.7	3.78799
Zswim8	0.74	3.78498
Dram2	1.22	3.77792
Plpp5	1.29	3.77303
Jarid2	0.59	3.77131
Mfsd8	0.99	3.76725
Ctns	0.95	3.76597
Fndc9	1.87	3.76523
Sos1	0.91	3.76149
Prr29	6.58	3.75994
Ago3	1.82	3.75444
Raver2	2.02	3.7538
Gm38190	3.23	3.7508
Sik1	1.56	3.74992
Cdk11b	0.75	3.74161
Usp45	0.84	3.73777
Ikbkb	0.88	3.73674
Slc50a1	1.15	3.73553
Gm43127	3.21	3.7332
Hivep1	0.91	3.73036
Hmbox1	1.1	3.72871
Snai1	3.43	3.72682
Art1	2.16	3.72661
Mbd5	1.08	3.72595
Spsb3	0.81	3.72372
Ston2	1.75	3.72346
Sp100	0.71	3.72125
Gm27177	4.24	3.72001
Armcx1	1.41	3.71345
Ksr2	3.04	3.71034
Gm44401	12	3.70464
Otud3	1.29	3.70413
Atxn2	1.18	3.70213
Smim3	1.29	3.70113
Sppl2b	0.71	3.70105
2610035D17Rik	7.65	3.70021
Usf3	1.26	3.69876
Apbb2	2.28	3.69844
Fam160b2	1	3.69801
Morc3	0.67	3.69728
Dclk2	0.98	3.68977
Zfp973	1.97	3.68466
Galnt11	1.2	3.68287
Maml2	1.44	3.68097
Ss18l1	2.01	3.68074
H2-K1	0.7	3.67901
Atp2c1	0.65	3.67834
Ylpm1	1	3.67662
Prdm16	6.63	3.67489
Sugp2	0.88	3.67284
Gm43071	3.52	3.67185
Proser1	1.01	3.67164
Atp9a	2.07	3.66849
Zscan2	0.91	3.66259
Srrm2	1.41	3.65746
Setx	0.98	3.65634
Gm20488	7.03	3.65267
Asb13	1.05	3.65222
Cyp2d22	2.28	3.65132
Ankrd23	1.63	3.64883
Slc39a13	1.13	3.64783
Inka2	0.83	3.64379
Gm11346	1.93	3.62697
1810062O18Rik	2.09	3.62538
Itga3	3.75	3.62351
Zfp236	0.95	3.62313
Kctd6	1.37	3.61827
Cic	0.91	3.61487
C230037L18Rik	2.36	3.61209
Cep350	1.26	3.60879
Bcdin3d	0.79	3.60494
Trav7-4	6.73	3.60306
Sfmbt2	1.36	3.60128
Bcr	1.04	3.59888
4933407K13Rik	1.31	3.59612
Tbc1d8b	0.93	3.59545
4930453N24Rik	0.83	3.59543
Gm44321	3.69	3.58986
Ehbp1l1	0.59	3.5886
Tmem131	0.69	3.58529
Capn15	0.85	3.58253
4932442E05Rik	2.96	3.58095
Zfp157	0.74	3.57684
Zfp708	1.99	3.57441
Sh2b1	0.73	3.57243
Nxf1	0.83	3.5665
Tbc1d23	1.48	3.56261
Ptges	11.96	3.55441
Trav7d-2	6.88	3.55433
4930518I15Rik	3.92	3.55404
Gm42463	3.23	3.55377
Wrap73	0.77	3.55109
Car2	7.62	3.54914
Gm36070	2.37	3.54561
Stxbp3-ps	1.52	3.54431
Nfatc1	0.69	3.53978
Lrrc58	0.86	3.53595
Derl2	0.85	3.53521
Srcap	1.18	3.53517
Atrx	1.05	3.53457
Flna	0.66	3.53316
Cnot4	0.86	3.52659
Ktn1	1.13	3.51799
9930111J21Rik2	1.59	3.51758
Atxn1	0.91	3.51426
Zfp7	0.8	3.51215
Zfp983	1.15	3.51019
Gm17017	3.21	3.50311
Pfkp	0.64	3.49522
Insig2	0.61	3.49056
Stau1	0.68	3.49013
Wdr27	3.49	3.48494
Ckb	1.17	3.48399
Far2	2.73	3.48138
2610037D02Rik	2.57	3.48049
A630001G21Rik	0.84	3.47718
Trav8n-2	14.44	3.47527
AI837181	0.72	3.46294
Tax1bp3	0.59	3.46169
Sbf2	1.37	3.45937
Atxn2l	0.87	3.45907
Gm8369	4.21	3.4534
Inpp5b	0.64	3.45197
Gm43737	1.96	3.45007
Eif4g3	0.95	3.44862
Nf1	0.94	3.4453
Gm50035	2.59	3.44411
Zc3h12b	1.35	3.44368
Gm45250	2.32	3.44093
4732414G09Rik	3.84	3.4378
Camsap1	1.01	3.43279
Slc25a40	1.41	3.43112
Gm37584	2.85	3.43048
Anxa5	0.89	3.42929
Rhbdl1	4.12	3.42577
AU040320	0.61	3.42493
Herc1	1.13	3.42261
Ctu2	0.69	3.4171
Neto2	1.41	3.4162
Vasn	2.96	3.41013
Etohd2	2.71	3.40876
Med12	1.19	3.40631
Gm9856	1.8	3.4013
Ier5	0.8	3.39432
Ptar1	1.07	3.3896
Ptbp2	0.84	3.38824
Zfp967	2.37	3.3879
Rab40c	0.71	3.38641
Il6ra	1.57	3.38409
Arhgef4	1.19	3.38352
Cass4	2.02	3.38279
Gm16185	2.87	3.38024
Snx21	2.09	3.37674
Maskbp3	1.2	3.3707
Mllt6	0.87	3.36628
Nhlrc3	0.93	3.36549
Cep170b	1.07	3.36498
Per1	1	3.36372
Tsc22d2	0.89	3.36069
Ubl3	0.84	3.35955
Pfkfb2	1.53	3.35915
Tnfsf11	1.81	3.35751
Slc30a1	1.17	3.35624
Entpd7	1.14	3.35497
Gpatch11	1.1	3.35373
Scarf1	3.79	3.3536
Sh3bp5	1.41	3.35103
Gm15821	2.21	3.3502
Togaram1	0.83	3.34852
Zfp773	1.14	3.34804
Arid1a	1.01	3.34619
F420014N23Rik	3.97	3.33749
Ino80dos	1.7	3.3364
Pisd-ps2	1.18	3.33595
9930021J03Rik	0.79	3.32394
Mir142hg	4.04	3.32147
C030034I22Rik	1.16	3.3209
Dubr	1.4	3.31801
Brd4	0.9	3.31367
Abcb4	2.4	3.30801
Malt1	0.67	3.3065
Gm38118	5.76	3.30378
Map3k15	2.23	3.29833
Zfp609	0.9	3.29772
Pgghg	0.68	3.29607
Fam168a	0.8	3.29238
Zfp653	0.73	3.29171
Map3k8	2.21	3.2908
Zfp3	1.01	3.28332
Ccnt1	0.72	3.28138
Dock10	0.88	3.28119
Gm47694	2.34	3.27918
Pcgf3	0.87	3.27905
Capn3	0.91	3.27425
Zfp85	0.81	3.27415
Ank	2.47	3.26753
Cacng4	2.08	3.26487
Nudt16	0.88	3.26485
E430014B02Rik	3.88	3.26459
Gm20219	3.73	3.26363
2900076A07Rik	1.13	3.26339
Tmem72	2.43	3.26154
Rhbdf2	1.16	3.2509
Gm37893	3.32	3.24749
2610307P16Rik	0.81	3.24007
Gm15751	2.96	3.23328
Zfp287	1.73	3.2332
Trim30a	0.88	3.23269
Yod1	1.09	3.2315
Gm43457	2.17	3.23072
4930417O13Rik	2.29	3.22194
Nckipsd	1.52	3.21721
Filip1l	1.91	3.21614
Syvn1	0.64	3.20276
St8sia1	0.7	3.20266
Gm43597	2.31	3.20107
Amigo1	1.09	3.20103
A930007I19Rik	3.17	3.19539
Gm43961	4.02	3.1908
2010315B03Rik	0.89	3.18944
Gm42742	0.74	3.18468
Trav7-3	13.66	3.17742
C030015A19Rik	2.38	3.17382
Snx32	1.12	3.17196
Ap5b1	0.65	3.17047
Fbxo27	3.64	3.16933
Gm37298	4.58	3.16571
Sik2	0.86	3.16489
Gm37847	3.63	3.16411
Gm31748	3.63	3.16411
Gm17638	3.85	3.16179
Dnah8	1.1	3.15275
Gm1966	1.84	3.15193
Gripap1	0.7	3.1506
Gm6209	5.38	3.14947
Zbtb49	1.08	3.14821
Myh9	0.72	3.14706
Rhof	0.74	3.14335
Gm14391	2.35	3.14226
4732487G21Rik	2.3	3.13736
Gm49338	1.7	3.13695
Sidt1	1.38	3.13688
Usp34	0.83	3.13632
Gm37581	3.58	3.13478
Gm49204	2.71	3.13132
Xylt2	0.63	3.1312
A430072C10Rik	3.59	3.12617
Zfp867	1.28	3.12429
Trav13n-3	13.57	3.12375
Tet1	0.94	3.12361
Clcf1	2.32	3.12132
Septin4	1.24	3.11566
Rfng	0.92	3.11367
Snapc4	0.99	3.11076
A930004J17Rik	2.27	3.1028
Ncor2	0.93	3.10193
Gm5441	13.79	3.10173
Prr33	6.18	3.10075
Gm20236	6.26	3.09802
Gm37094	6.26	3.09802
Gm42787	14	3.07828
Id1	3.05	3.0748
Gm44667	3.04	3.07367
Nacad	2.41	3.07263
Trim5	1.42	3.06821
Ro60	1.13	3.06763
Ramp1	0.79	3.06723
Gm2007	3.7	3.0649
Steap4	5.55	3.05797
Zfp677	1.07	3.04936
Atf7ip	0.68	3.0432
Prickle3	1.24	3.03925
Gm37206	7.12	3.03677
Ubr4	1.16	3.03453
Gramd1b	1.11	3.03403
Pogz	0.95	3.03133
D5Ertd605e	1.4	3.02954
Arrdc3	0.9	3.02731
Arhgap27os3	1.16	3.02439
Lrrc3b	4.8	3.02259
Gm37570	2.13	3.02099
Rpl3	0.72	3.02003
BB031773	6.97	3.01681
Lrrc70	1.85	3.01481
Adnp	1.15	3.01329
A730011C13Rik	2.22	3.01322
Gm38253	2.81	3.00861
Aste1	0.81	3.0085
1700010I14Rik	1.18	3.00825
Tasor2	0.87	3.00735
Gm47798	3.2	3.0058
Herc2	0.98	3.00578
Hr	2.45	3.00508
Trbv17	0.89	2.99414
9330104G04Rik	2.81	2.99388
Gm44777	1.71	2.99233
Nbdy	0.66	2.99187
Irf4	1.66	2.98596
Zfp275	0.89	2.98584
Gdf11	1.08	2.98354
Rptoros	2.03	2.97871
Sh2d5	2.9	2.97473
Armcx3	0.62	2.97392
Zkscan8	0.84	2.97267
Prdm15	0.8	2.97024
Gm49874	1.77	2.96583
B3galt4	1.43	2.96558
Gm42664	2.16	2.96339
Syngr1	1.12	2.96313
Atg16l1	0.67	2.95734
Gm16153	2.54	2.95351
Zfp142	0.71	2.95173
Gm16574	4.66	2.94665
Plcxd1	1.13	2.94657
Tubgcp6	0.63	2.94489
Slc35f6	0.88	2.94448
9330151L19Rik	1.34	2.94432
Gm37309	2.76	2.94387
Gm47218	5.22	2.9421
Gm14295	1.85	2.94009
Gm14399	1.85	2.93999
Krtcap3	1.31	2.93926
Fam219a	1.43	2.93835
Vav3	1.32	2.93523
Gm44763	13.4	2.93458
Gt(ROSA)26Sor	0.84	2.93377
Gm43778	13.73	2.93261
Rgmb	2.93	2.93119
Runx2	2.69	2.91877
Ptger1	1.91	2.9135
Zfp1	0.72	2.9133
Gm18030	13.47	2.91076
Gm32468	4.12	2.90382
Gm26724	3.01	2.90011
Gm45552	1.69	2.89791
Gm49519	12.32	2.89397
Mir155hg	5.75	2.89074
Gm18911	12.92	2.88997
Lingo4	1.48	2.88951
Plekha7	0.66	2.88365
Gm28874	2.67	2.88211
Gm38043	12.61	2.88108
6820402A03Rik	5.65	2.87426
[truncated: 2,258 more rows]

## Sheet: Figure 6
Figure 6A
NonT	sgRORgt	sgCbfb	sgSatb1	sgRunx3	sgLgals1	sgRbm14	sgPpib	sgTardbp	sgPurb	sgRpa1	sgSsbp1	sgXrcc1
98.2076	22.7808	60.871	70.0938	85.4028	110.508	115.9	101.624	86.852	107.451	97.4071	100.055	101.254
101.792	16.0779	60.3563	67.9111	105.197	111.318	106.597	116.097	92.9409	95.4571	97.397	105.378	114.839
99.8024	22.7522	53.5871	71.8358	102.188	98.3433	91.8351	101.706	75.3542	85.1069	104.022	100.571	108.151
97.7123		63.8735	76.3195	74.4509	102.573	96.7406	109.093	74.89	80.1681		90.8908	103.442
102.485		76.105	78.3496	75.5064	104.399	112.941	96.0582	74.0313	95.7737
88.7395		54.3218	71.9297	87.9778			94.4646	79.8656	85.5321
108.403		55.1391	71.3919	86.1295
103.913		54.839	70.2255
98.9445		63.3112	58.4248
			59.1597
Figure 6B
Figure 6B-Left								Figure 6B-right
PGL3-EV	PGL3-Cbfb	PGL3-RORgt	PGL3-RORgt-Cbfb	RORBE-EV	RORBE-Cbfb	RORBE-RORgt	RORBE-RORgt-Cbfb	RORBE-EV	RORBE-Satb1	RORBE-RORgt	RORBE-RORgt-Satb1
1	1.58537	1.02977	1.21084	52.2918	50.5325	133.317	201.144	36.2009	35.4168	176.544	205.466
1	1.62068	1.38821	1.50929	40.5398	44.3231	157.049	238.847	36.8702	35.9842	178.855	210.306
1	1.30456	1.45788	1.05743	60.1864	51.7441	156.639	273.939	38.2145	34.2267	168.509	200.149
1	1.39313	1.32521	0.809313	59.6478	50.2671	150.103	273.192	40.1116	37.3297	177.882	213.668
Figure 6D
EV	RORgt-IMU-935-0 uM	RORgt-IMU-935-0.1 uM	RORgt-IMU-935-0.2 uM	RORgt-IMU-935-0.3 uM	RORgt-IMU-935-0.4 uM	RORgt-IMU-935-0.5 uM
0.171705	1	0.466747	0.37243	0.307134	0.041838	0.0280532
0.127354	1	0.569507	0.291928	0.190583	0.114798	0.119731
0.146649	1	0.656836	0.36193	0.117962	0.0228954	0.0225737
0.0906494	1	0.532468	0.428571	0.232727	0.0638961	0.0496104
Figure 6E
RORKO-IMU935 0uM	WT-IMU935 0uM	WT-IMU935 0.5uM	WT-IMU935 1uM	WT-IMU935 5uM	WT-IMU935 10uM	WT-IMU935 20uM	WT-IMU935 50uM	WT-IMU935 100uM
0.015082	1	0.918033	0.901639	0.80082	0.893443	0.647541	0.285246	0.0690984
0.112322	1	1.18009	1.02844	0.981043	1.06398	0.78673	0.56872	0.310427
0.00844595	1	0.885135	0.945946	0.929054	0.983108	0.368243	0.132095	0.0743243
0.0381081	1	1.06757	0.945946	1.06757	0.966216	0.483784	0.0885135	0.0810811
Figure 6G
concentration (uM)	Th17-NonT				Th17-sgRunx1
0	1	1	1	1	1	1	1	1
0.1	0.980222	0.382468	0.440111	0.688462	1.07106	0.74359	1.01266	0.858333
0.3	0.595797	0.00746753	0.260724	0.38	0.984552	0.512821	1.06582	0.785833
0.5	0.3733	0.0381818	0.078273	0.146923	0.704428	0.349231	0.772152	0.564167
Figure 6H
concentration (uM)	Thymocyte-EV			Thymocyte-Runx1
0	1	1	1	1	1	1
10	0.803653	1.20661	0.696774	0.486598	0.502143	0.564925
20	0.639269	0.909091	0.722581	0.220103	0.353571	0.302239
50	0.272603	0.305785	0.369032	0.0752577	0.0582143	0.156716

## Sheet: Figure 7
Figure 7D
EV	RORgt	I403A	N404A	N406A	R407A	P408A	G409A	L410A	Q411A	E412A	K413A
3.46124	103.367	95.693	80.1879	67.3453	23.4769	92.4166	78.1679	49.5573	100.303	74.5038	79.6764
2.7408	96.6327	99.2952	83.9468	105.716	25.9984	91.001	96.7939	64.1221	94.8433	68.7023	82.7098
5.77099	101.069	87.1587	81.6987	86.9565	21.8011	91.0614	87.7654	54.3984	112.849	67.9474	129.609
5.00763	98.9313	89.181	92.821	93.2255	21.8951	83.2402	93.8322	60.4651	103.352	69.7674	120.112
5.15672	91.8099	86.3128	75.9777	79.0503	30.0763	98.324	89.9441	52.4022	84.3575	81.8436	89.9441
3.76138	108.19	107.263	78.4916	91.0614	29.7099	79.3296	77.933	47.486	82.6816	61.7318	80.4469
	80.4469
	119.553
Figure 7G
PGL3	RORBE-EV	RORBE-RORgt	RORBE-R407A	RORBE-L410A	RORBE-DM
1	15.1116	59.0069	28.9149	40.6555	22.7917
1	12.821	51.2169	26.5787	36.9268	18.5938
1	12.903	50.7225	28.6071	37.8271	21.7316
Figure 7H
PGL3	RORBE-RORgt	RORBE-RORgt-Cbfb	RORBE-DM	RORBE-DM-Cbfb
1	148.892	291.327	57.9135	64.8634
1	167.288	314.119	69.3535	78.1962
1	154.747	302.548	54.0662	63.3961
1	168.611	316.425	55.0023	59.2398
Figure 7I
EV	RORgt	R407A	L410A	DM
13.927	84.5097	27.9488	50.2132	10.2321
8.90573	107.058	26.433	39.9811	13.0744
8.05306	110.848	34.865	50.9711	16.6746
9.85315	97.5841	34.5808	56.7504	13.6428
Figure 7J
EV	RORgt	N406A	R407A	L410A	E412A	DM
0.18	38.6	39.2	25.11	22.92	36.7	18.55
0.17	35.9	36.8	26.15	21.13	35.3	19.1
0.357	35.8	39.1	24.41	22.15	38.9	18.55
0.24	43.7	39.5	24.86	22.23	39.3	18.88

## Sheet: Figure 8
Figure 8B
WT	RORgtDM/DM
23.9	4.56
21.2	4.1
20.8	3.79
22.8	2.6
Figure 8C
Days post-immunization	WT (n=6)						RORgtDM/DM (n=6)
5	0	0	0	0	0	0	0	0	0	0	0	0
6	0	0	0	0	0	0	0	0	0	0	0	0
7	0	0	0	0	0	0	0	0	0	0	0	0
8	0	0	0	0	0	0	0	0	0	0	0	0
9	0	0	0	0	0	0	0	0	0	0	0	0
10	0	0	0	0	0	0	0	0	0	0	0	0
11	0	0	0	0	0	0	0	0	0	0	0	0
12	0.5	0.5	0	0	0	0	0	0	0	0	0	0
13	0.5	1	0.5	0	0	0	0	0	0	0	0	0
14	1	2.5	0.5	0.5	0	0	0.5	0	0	0	0	0
15	2	3	1	1	0.5	0	0.5	0	0	0	0	0
16	3.5	3.5	1	1.5	0.5	0.5	0.5	0	0	0	0.5	0
17	4	3.5	1.5	1.5	1	0.5	1	0	0	0	0.5	0
18	4	4	1.5	2	2.5	1	1	0	0	0	0.5	0
19	4.5	4	1.5	2.5	3.5	2	1	0	0	0	0.5	0
Figure 8D
Figure 8D-CD4 %		Figure 8D-CD4 number
WT	RORgtDM/DM	WT	RORgtDM/DM
36.9	30.5	1.71018	1.06483
38.4	23.7	2.05314	0.310402
37.7	16.8	2.08085	0.175265
26.7	10.9	1.7744	0.0778468
31.8	25.4	3.9647	1.11973
32.2	24.3	2.74484	0.636923
Figure 8E
Figure 8E-IL-17A %		Figure 8E-IL-17A number
WT	RORgtDM/DM	WT	RORgtDM/DM
17.3	3.01	0.295862	0.0320515
11.2	4.01	0.229952	0.0124471
14.7	6.11	0.305885	0.0107087
10.6	11.1	0.188086	0.008641
14.3	1.69	0.566953	0.0189234
14.8	3.27	0.406236	0.0208274
Figure 8F
WT	RORgtDM/DM
34.48	2.39
37.23	1.71
32.54	2.1
Figure 8G
time	WT				RORgtDM/DM
0 h	99.7961	100.102	100.204	99.8981	96.84	96.84	96.3303	94.3935
6 h	98.9146	100.205	100.323	100.557	65.1217	65.0044	73.8046	74.274
24 h	100.905	99.0161	99.6458	100.433	22.3534	21.0941	41.2436	45.9662
30 h	98.0354	101.375	97.8389	102.75	18.5265	16.7976	35.3635	37.1316

[truncated: 8 more sheets: Suppl. Figure 1, Suppl. Figure 2, Suppl. Figure 3, Suppl. Figure 4, Suppl. Figure 5, Suppl. Figure 6, Suppl. Figure 7, Suppl. Figure 8]
